# Supplementary material for: Intrinsic terminators in Mycoplasma hyopneumoniae transcription
Source: BMC Genomics. 2015 Apr 8;16(1):273. doi: 10.1186/s12864-015-1468-6 (PMC4411717; doi:10.1186/s12864-015-1468-6)
Supplement: Additional file 1: — List of primers used in RT-PCR and qPCR, showing the sequence, melting point and product size of the primers pairs used in RT-PCR and qPCR. Amplification efficiency was calculated by LinRegPCR for primers used in qPCR. [file 12864_2015_1468_MOESM1_ESM.xls]

## Sheet: Plan1
Additional File 1. List of primers used in RT-PCR and qPCR.
Gene context1	ID Primer2	Sequence (5'->3')	Tm (ºC)	Product (bp)	Efficiency
UT_36	U.36.Ge.F	GTGTAAAAACAGCGATC	52.4
	U.36.Te.R	TAACCAAAAAATAAAATTAC	46	227	NA
	U.36.Ex.R	GACTTGGTAACTAAAAATAC	52.2	341	NA
UT_60	U.60.Ge.F	GACTTTCACTAGGATCTTCG	58.4
	U.60.Te.R	GTCTTTTTTTGTTTTATGGTC	52.8	256	NA
	U.60.Ex.R	AACTTTTTATTCTATTTTTAGG	49.6	372	NA
UT_98	U.98.Ge.F	GTTCTTATACATCTTTGAATGC	55.2
	U.98.Te.R	CTTTTCACTGACTTTTAAGCC	56.7	243	NA
	U.98.Ex.R	GTTAATGTTTTTACTAATTTTTG	50.3	331	NA
UT_39	U.39.Ge.F	GTCCCGTTAAGAAGTGTTG	58
	U.39.Te.R	CAATTTAGTTCATATCCAAACC	55.2	323	NA
	U.39.Ex.R	CAATTCAACTTGTGAGCGAG	58.4	424	NA
UT_66	U.66.Ge.F	GGTTCTCAATGGAATTTATGC	56.7
	U.66.Te.R	GAAAAGACCGTCTGGTTCAG	60.4	344	NA
	U.66.Ex.R	CACTTTTTGTTCTTGGTTTTTG	55.2	440	NA
UT_103	U.103.Ge.F	CTTGAAACTATTTATGGTAGCG	57.1
	U.103.Te.R	GAATAACTGATGGTACAGGGC	60.6	273	NA
	U.103.Ex.R	CAGGAAAAAATAAACGAATTAC	53.4	448	NA
UT_ 89	U.89.Te.F	GGGATAATGTTGATCTTACCG	48.1	201	NA
	U.89.Te.R	CAGAATAAACTGAAGTTTTTTTATG	47.1
	U.89.Ex.F	GAGAAGGTGGTAGAACCGTGG	52.7	186	NA
	U.89.Ex.R	GGTCATTTCCCTGACAATTTTG	52.7
mC_ 28	m.28.Ge.F	GGCATTTTATTATCTTTGTCG	54.8
	m.28.Te.R	CAAGGTATTTCTTTTTTTCTCC	55.2	241	NA
	m.28.Ex.R	CAGGAAATAGTGGCGGAC	59.9	327	NA
mC_ 30	m.30.Ge.F	GAAACTGTTGATAACAATAAAGG	55.6
	m.30.Te.R	CCGAATTAGTGGAAACTATTG	56.7	333	NA
	m.30.Ex.R	CAGTCCCCTGGTTTGTC	59.6	418	NA
mC_ 31	m.31.Ge.F	GGTACAGGGCTTCGTTTAG	60.2
	m.31.Te.R	CCAATATGATTTAATTTATGGC	53.4	320	NA
	m.31.Ex.R	GACTTGCGGTTGCTTTTAG	58	387	NA
mC_ 33	m.33.Ge.F	CAATGATAGCAAAAGCAGC	55.8
	m.33.Te.R	GCCTTATTTTATCTCAGCAC	56.3	244	NA
	m.33.Ex.R	GGTTCGGTTGATGTTATTAC	56.3	354	NA
UT_85	U.85.Ge.F	GGTGCTCACATTATCGGC	59.9
	U.85.Te.R	GTTTTTTACATCGTTTTCAGG	54.8	228	NA
	U.85.Ex.R	CAAATTAAAGTAAAAAATATGCCC	54.3	290	NA
mC_ 15	m.15.Ge.F	CAAAAACCGACTTGATTGAAG	56.7
	m.15.Te.R	GTAATTCTGGCTTGTTTAGTTTC	57.4	241	NA
	m.15.Ex.R	CTATCCTACAAATTGGTGCC	58.4	336	NA
UT_ 10	U.10.Te.F	GACTGAAATTAACAGAAATTGCTC	49.1	154	NA
	U.10.Te.R	ATGAAAATTGGCAAAAATTAAG	48.2
	U.10.Ex.F	AACCGTTTAACTTTGTAGTACAAG	47	200	NA
	U.10.Ex.R	TTCCTAAAAATTCAAGCTGC	47
MHP_333	333.F	TGGGCAATCAAGAAGCAAC	53.6	166	1.90
	333.R	TGAAAACGGAAAACACCTTG	51.5
UT_ 11	qU.11.Te.F	CCAGGATTTAATTCCAAAGAC	47.6	144	1.93
	qU.11.Te.R	ATGCAGCTTGAATTTTTAGG	46.8
	qU.11.Ex.F	CCTGAACCTGAATTTGAAAAG	48.5	215	1.90
	qU.11.Ex.R	TTCTTAATTTTTGCCAATTTTC	48.3
UT_ 58	qU.58.Te.F	CGTGAATTAGCACTTGTTGAGC	52	164	1.94
	qU.58.Te.R	GGTTTTTTTAAATTGTGATAATTAGC	49.9
	qU.58.Ex.F	CATACTCACATCCATATTATTCCG	50.2	181	1.92
	qU.58.Ex.R	GCATATGTCTTCGGGAATTGC	53.7
UT_ 113	qU.113.Te.F	GTAAGTTTTTTACTTGATCAGCAAG	49	200	1.94
	qU.113.Te.R	CCCAGGTTTTCTACATAAATACG	49.8
	qU.113.Ex.F	CCTTCATAATTTAGATCAAGAGTTAG	47.7	173	1.49
	qU.113.Ex.R	TCTCAAGGGGGTTTTTTTG	49.3
mC_ 15	qm.15.Te.F	GTCCACTCGATCCACACCC	52	144	2.08
	qm.15.Te.R	GTTTAGTTTCATTAATTTCGGGG	51.1
	qm.15.Ex.F	GCAGCTATTATTGAGAATGTTTAC	47.3	197	1.95
	qm.15.Ex.R	GCCACATTAACAATTTTTACTGG	50.5
mC_ 30	qm.30.Ge.F	CTAATTTAATTCAGAAACATCAGTC	46.5
	qm.30.Te.R	CCGAATTAGTGGAAACTATTG	46.3	182	1.91
	qm.30.Ex.R	GCTCTTGAAATAGTCAATTTTG	46	234	1.89
mC_ 4	qm.4.Te.F	GGTTTAGATTTGCCTCGCTG	51.8	189	1.89
	qm.4.Te.R	CAAAAAACAAGAAAAATACCGC	50.7
	qm.4.Ex.F	GGCAAACAAAAAATTACACTAG	46.2	216	1.86
	qm.4.Ex.R	GTAAAGTTCTAAAAGCAAAAAATC	46.5
mC_ 24	qm.24.Ge.F	GAAATTACCGCAGTTAGTTTGATC	51.3
	qm.24.Te.R	CATAATTTAGGTCACCTTTTAGAG	46.6	142	1.85
	qm.24.Ex.R	CGCTACTGTATTAATTCAGCATC	48.5	199	1.85
UT_ 31	qU.31.Te.F	GATCTCAGAATTGCCTGAAAAG	50.1	151	1.91
	qU.31.Te.R	CGGATCAATTGCCAAAACG	53.8
	qU.31.Ex.F	CCGAGTTGATGATGAAAATCTTC	52.2	200	1.83
	qU.31.Ex.R	TGGTAAAATTAGCTCGTTTTGG	51
UT_ 47	qU.47.Te.F	GAAGAACCAGCAATGATTGAAGC	54.6	189	1.89
	qU.47.Te.R	GCCTTTAAAAGACTGCCAAATTG	54.2
	qU.47.Ex.F	CTCAAATCAAAAGCCCGCTACC	56.8	191	1.90
	qU.47.Ex.R	GACGATTAAGACCAAAAGCAAAGC	55.5
UT_ 68	qU.68.Te.F	AGAACATCGACAAACCATTATC	47.8	187	1.84
	qU.68.Te.R	GTAATCAAACCCCAAAAAGTTAC	48.9
	qU.68.Ex.F	GGAGGATTACTAAAAAAGGTAGGG	51.2	172	1.81
	qU.68.Ex.R	TGATTATGGTCTGAGATTTTCTC	47.3
UT_ 77	qU.77.Te.F	GTTTCAGCTTCAATGGGTCCC	54.9	173	1.87
	qU.77.Te.R	GCGAATTTCAGGCAGACTTACC	54.7
	qU.77.Ex.F	GGGTCCCTCAATAAAGATTCG	52	214	1.86
	qU.77.Ex.R	GACAAAGACTTCATGCTTACAAAC	49.7
UT_ 09	qU.09.Te.F	CGGGTATTCAACGCAATTACG	54.7	181	1.88
	qU.09.Te.R	CTCGGTTTTCTTAATTTTTCGC	52.2
	qU.09.Ex.F	CAAAGAGCAATTAAGGAAGATG	48.3	186	1.83
	qU.09.Ex.R	GCCTCAAAAGTTACATAAATTACG	49.6
UT_ 20	qU.20.Te.F	CGCTCTCATGCTCTAAATGC	50.3	202	1.87
	qU.20.Te.R	GGAGTTTTTTAAATTCAATCGC	49.8
	qU.20.Ex.F	CGACTTAAAGTATCAGCAAAAAC	48	178	1.51
	qU.20.Ex.R	TGTAATTGCTTTTTTCTTCTCC	48
UT_ 62	qU.62.Te.F	GATGATAGTAGAAAACCGACC	44.9	169	1.67
	qU.62.Te.R	AGTCAACTTTTTTAATAAATTAGG	44.1
	qU.62.Ex.F	TCCTTGAAAAATTCCTTAGCG	50.9	194	1.66
	qU.62.Ex.R	GCAAAAATTATTGAAGAACTTTG	48
UT_ 83	qU.83.Te.F	GAAGGTATTGGTATAATGGCAGG	51.6	165	1.81
	qU.83.Te.R	TGCAAGAAAACTTTTTTTATGG	49
	qU.83.Ex.F	GATGCCTTTATTATCAGTGGGC	52.3	193	1.89
	qU.83.Ex.R	GGAAACTCGGGAATAATGATAGG	52.9
UT_105	qU.105.Ge.F	CCACTTTGATTCAGAAGTTTTTGC	54
	qU.105.Te.R	GACCGCTTTGTTTCCTGATGG	55.9	170	1.87
	qU.105.Ex.R	CCGAGTCAAACTCGATCTTTTAG	52	244	1.77
1 - Gene context of predicted terminator
2 - Primer identification. The “q” refers primers utilized in qPCR. The “Te” refers the primer upstream the terminator predicted and “Ex” refers the primer downstream the terminator. When only one primer forward for the two reactions was utilized it was named “Ge”. The “F” and “R” represent the primers forward and reverse, respectively.
3 - Efficiency of primers utilized in qPCR calculeted by LinRegPCR.
