# Supplementary material for: Intrinsic terminators in Mycoplasma hyopneumoniae transcription
Source: BMC Genomics. 2015 Apr 8;16(1):273. doi: 10.1186/s12864-015-1468-6 (PMC4411717; doi:10.1186/s12864-015-1468-6)
Supplement: Additional file 2: — Classes 1, 2, 3 and 4 putative terminators predicted in M. hyopneumoniae . Characteristics of predicted terminators in the region 3’ end after the coding sequence. These terminators were classified in classes 1, 2, 3 and 4 according to the criteria described in the text. [file 12864_2015_1468_MOESM2_ESM.xls]

## Sheet: Todos
Supplementary Table 2. Classes 1, 2, 3 and 4 terminators predicted in M. hyopneumoniae 7448
Terminator1	Class	Gene context2	Localization3	Position	Gene upstream4	3' gene upstream	Distance (pb)5	ΔG6	Sequence (5'->3')
t_001	tc1	int.	TU_001	2872...2901	dnaN	2879	-7	-12.5	TAGTCGGTCTTGTTTTAGTCTAAATTTTCTCTAAAATTTAGACTATTTTTTTTGATTAAT
w_001	tc1	int.	TU_001	2873...2910	dnaN	2879	-6	-9.83	AGTCTAAATTTTCTCTAAAATTTAGACTATTTTTTTTG
a_002	tc1	int.	TU_001	7261...7318	MHP7448_0006	7260	12	-4.97	AATAATAAAAAAGGAAAAGTAGGCAAAAATTACTAATTTTTTCCTTTTTTTTTAATAA
t_002	tc1	int.	TU_001	7282...7304	MHP7448_0006	7261	21	-6.4	AAAAAAGGAAAAGTAGGCAAAAATTACTAATTTTTTCCTTTTTTTTTAATAAA
a_004	tc1	int.	TU_001	8066...8120	MHP7448_0007	7934	143	-11.16	AAACAAGAAAAGCCGGCAAATTTGGATAAATATGTTGCCGGTTTAACAAAATCAA
t_003	tc1	int.	TU_001	9019...9077	ftsY	9025	-6	-3.7	TAAAAATCAATATCAGGTTTAAATTTTTACTTATTTTTTACCTAATTTTTAACAAATAAGTAAAAATTTAAGTATTTTTTCTAATTTTT
t_004	tc1	int.	TU_001	9021...9075	ftsY	9025	-4	-8.5	AAAATCAATATCAGGTTTAAATTTTTACTTATTTTTTACCTAATTTTTAACAAATAAGTAAAAATTTAAGTATTTTTTCTAATTT
t_005	tc1	int.	TU_001	9022...9074	ftsY	9025	-3	-9.8	AAATCAATATCAGGTTTAAATTTTTACTTATTTTTTACCTAATTTTTAACAAATAAGTAAAAATTTAAGTATTTTTTCTAATT
w_002	tc1	int.	TU_001	9144...9189	ftsY	9025	119	-12.28	TTCCATTTTTGTAAAATTTATTTAACAAAAATGGAAAATTAAAGGA
w_003	tc1	int.	TU_001	11239...11286	MHP7448_0009	11216	23	-10.78	AAGCAAATTACTAGATAACAAATTTTGCTAATTTGCTTTGTTTTTTGT
a_006	tc1	int.	TU_001	11229...11288	MHP7448_0009	11216	24	-4.55	AAAAAAAATAAAGCAAATTACTAGATAACAAATTTTGCTAATTTGCTTTGTTTTTTGTTA
w_004	tc3	pC	TU_001	16674...16706	rluC	16680	-6	-5.89	ATGGTAGGGGCAATTTTCACCATTTTATTATTC
wf_233	tc3	mC	mC_01	16655...16678 c	MHP7448_0016	16714	36	-3.41	ACCATCAACTTGGTTTTGAAATAA
wf_004	tc1	mC	mC_02	18272...18302	MHP7448_0017	18163	109	-1.91	CCTATATAAAATATTATTAGGGCTAAAATTG
a_009	tc3	pC	TU_002	18444...18492 c	MHP7448_0018	18472	-9	-6.9	AAAGATTTATCTGGCGGTTAGAAGCAAAAAATCGCTATTTTACAGGCCT
wf_236	tc3	pC	TU_002	18262...18292 c	MHP7448_0018	18472	180	-3.25	CCTAATAATATTTTATATAGGTTTACTAGTG
w_106	tc1	int.	TU_002	18737...18780 c	MHP7448_0019	18860	80	-6.13	CTAGAAATTATTTCAAATAAGATGACATTTCTAGTTGAAAAGTT
w_005	tc2	pC	TU_003	37275...37310	MHP7448_0030	37170	105	-6.86	GGACTGAGATTATTATTTGTCAGTCTTTTCCTTTGG
a_018	tc2	pC	TU_003	37265...37312	MHP7448_0030	37170	106	-8.3	AAATTAATAAGGACTGAGATTATTATTTGTCAGTCTTTTCCTTTGGTT
wf_241	tc1	pC	TU_004	37122...37146 c	lsp	37287	141	0.27	AGGTTCTGTTAGTCTTCTTCAATCT
wf_008	tc1	pC	TU_005	48338...48359	MHP7448_0036	48326	12	-0.26	CGAGCATACTTGGCTTATCTAA
wf_009	tc1	pC	TU_005	48430...48450	MHP7448_0036	48326	104	-0.68	GCTAAAATAGCACTAATTTTA
wf_244	tc1	pC	TU_006	48223...48254 c	vacB	48426	172	-1.34	AGTCTTCAAAGCAATTGCGGCTGTAAGAAAAT
w_006	tc1	int.	TU_007	55596...55620	obgE	55582	14	-6.41	GAGCGAAAATCGCTCCAAATCACCA
t_009	tc1	int.	TU_007	60357...60395	atpE	60376	-19	-4.9	TTCTTGTTGCACTAATTTTAATTTTTGTTGGATAATTTTAAGCAAAAATTAAAATTTTTATTCTTTGAT
w_007	tc1	int.	TU_007	65407...65430	atpD	65393	14	-5.38	ACTCCAAAAGGAGTTTTTTTAGAA
w_008	tc1	int.	TU_007	65488...65527	atpD	65393	95	-12.86	GGAATTACACCTTTTGTTGGTGTGATTTCCTCCTCAAATT
w_009	tc1	int.	TU_007	66378...66418	recU	66233	145	-8.57	CAGTTGGGTGTGCTTTTTTAAGTTCTAACTGTTCGAAATTT
t_011	tc1	int.	TU_007	68374...68411	tsf	68341	33	-9.5	AAATCTGAAGAGGGGTATAAAATTTTTCCTTTAAAAATAGGAAAAATTTTGTATTTTTTATAAACAAA
w_010	tc1	int.	TU_007	72989...73034	dnaG	72977	12	-6.74	TGGGTGTTTATGCTAAAAAAACAGTTAAAATTCCCAAAACAAGAGA
wf_022	tc1	pC	TU_007	85776...85796	MHP7448_0065	85617	159	2.49	CTTGAGCTAGGTTAATTTTTT
wf_023	tc1	pC	TU_007	85859...85890	MHP7448_0065	85617	242	1.44	GGAATTTCAAAGTGATTTTTCCTTAAAATTTC
t_013	tc3	mC	mC_03	85614...85659 c	uvrC	85675	16	-8	TTCAAATTTCAGCATTTAAATTTTGTTATCTTTTTGAAAAAAATAAGTTAACAAAATTTAATTTTTAAGCTTATTA
w_107	tc3	mC	mC_03	85514...85554 c	uvrC	85675	121	-4.95	GGGAAATTCTAAGGAATTTTTTGAATCTCCTAATTTTGAAT
w_011	tc1	int.	TU_008	89663...89700	dnaK	89641	22	-12.47	GCACACTTGCAAATTTCTGCTAGTGTGTCTTTTTTATA
t_014	tc1	int.	TU_008	89664...89689	dnaK	89641	23	-7.6	TCGGTATAAAAAACGCACACTTGCAAATTTCTGCTAGTGTGTCTTTTTTATATTTA
w_012	tc1	int.	TU_008	89729...89760	dnaK	89641	88	-5.28	GGAATTTTCACTTAAAAATTCCTTAAATTTTC
t_015	tc1	pC	TU_008	96435...96467	MHP7448_0074	96421	14	-5.1	AGATATATTTTACCCTATTTATTTTTTTCTCCAAGTAAAAAATAAAAATTTTTTTAACTTTAT
w_013	tc2	pC	TU_008	96486...96517	MHP7448_0074	96421	65	-4.67	AAGCACTTAAATTTAAGCGCTTTTTTATATTT
t_017	tc2	pC	TU_008	96488...96505	MHP7448_0074	96421	67	-4.1	TTAACTTTATAAAAAGCACTTAAATTTAAGCGCTTTTTTATATTTAAT
a_042	tc1	pC	TU_008	96641...96711	MHP7448_0074	96421	231	-7.91	TGTATAAAAAACCGAGTTTTTAGAAAAAAAATGAAATTAATTTATCTAAAAACTCGGtTTTCTTAATTTTT
w_109	tc2	pC	TU_009	96640...96699 c	fusA	96738	39	-17.8	AACCGAGTTTTTAGATAAATTAATTTCATTTTTTTTCTAAAAACTCGGTTTTTTATACAA
a_041	tc2	pC	TU_009	96639...96708 c	fusA	96738	41	-7.91	AATTAAGAAAACCGAGTTTTTAGATAAATTAATTTCATTTTTTTTCTAAAAACTCGGTTTTTTATACAAT
w_108	tc2	pC	TU_009	96476...96507 c	fusA	96738	231	-8.24	AAGCGCTTAAATTTAAGTGCTTTTTATAAAGT
a_040	tc2	pC	TU_009	96474...96517 c	fusA	96738	232	-8.3	AAATATAAAAAAGCGCTTAAATTTAAGTGCTTTTTATAAAGTTA
t_016	tc2	pC	TU_009	96488...96505 c	fusA	96738	233	-6.3	ATTAAATATAAAAAAGCGCTTAAATTTAAGTGCTTTTTATAAAGTTAA
w_014	tc2	pC	TU_010	104542...104578	nox	104503	39	-7.08	ATGGTTTCACTTTTAAAGTAAAACCGTTTTTTTATTT
t_020	tc2	pC	TU_010	104543...104567	nox	104503	40	-6.5	ATTATTTAATAAAAATGGTTTCACTTTTAAAGTAAAACCGTTTTTTTATTTCTTA
t_021	tc2	pC	TU_010	104544...104566	nox	104503	41	-7.8	TTATTTAATAAAAATGGTTTCACTTTTAAAGTAAAACCGTTTTTTTATTTCTT
t_019	tc2	pC	TU_011	104543...104567 c	deoA	104685	118	-6.5	TAAGAAATAAAAAAACGGTTTTACTTTAAAAGTGAAACCATTTTTATTAAATAAT
a_048	tc2	pC	TU_011	104531...104577 c	deoA	104685	119	-9.6	AATAAAAAAACGGTTTTACTTTAAAAGTGAAACCaTTTTTATTAAAT
t_022	tc2	pC	TU_011	104544...104566 c	deoA	104685	119	-10	AAGAAATAAAAAAACGGTTTTACTTTAAAAGTGAAACCATTTTTATTAAATAA
w_110	tc2	pC	TU_011	104534...104566 c	deoA	104685	119	-8.38	GGTTTTACTTTAAAAGTGAAACCATTTTTATTA
w_112	tc1	int.	TU_011	107283...107315 c	secA	107386	71	-7.04	AGGAAAAATAAGCAATTTTTCCTAAATTTTTCC
a_050	tc1	int.	TU_011	107269...107325 c	secA	107386	72	-5.79	AACTAAAAAAAGGAAAAATAAGCAATTTTTCCTAAATTTTTCCaTTTTGCTTGGTTT
w_111	tc1	int.	TU_011	107243...107284 c	secA	107386	102	-11.09	CCATTTTGCTTGGTTTTTTTAGGCAAAGATGGTAAAATTTAG
a_051	tc1	int.	TU_011	110592...110639 c	MHP7448_t01	110648	20	-6.8	TTAAGACTGAAAAGATGCTTTATTTTACGCATCTTTTTTATTTTTTAG
w_113	tc1	int.	TU_011	111417...111480 c	MHP7448_t09	111477	-3	-16.79	GCCATTTTTTTATTTTTTTAAAAGAAATATTTTAAAAAAATAAAAAAATTTGGCTTTTTAAAAA
w_016	tc3	mC	mC_04	112510...112550	rbgA	112422	88	-6.06	GCAAAAATGCGGTATTTTTCTTGTTTTTTGCCCCGCAGAAA
w_114	tc3	pC	TU_012	112519...112554 c	MHP7448_0088	112706	152	-4.79	CTTGTTTCTGCGGGGCAAAAAACAAGAAAAATACCG
t_024	tc4	mC	mC_05	116540...116557	MHP7448_0090	116348	192	-5.7	CTTTGTTTTAAAGTATTTTTTGGTAACAAAAAATTTTTTGATTAATTT
a_054	tc1	mC	mC_05	116680...116722	MHP7448_0090	116348	343	-10.6	AAAAAACTGCACCACCAAATTTATTTGGTGGTTTTTATTTAAA
t_025	tc1	mC	mC_05	116691...116710	MHP7448_0090	116348	343	-10.8	AAGCAAAAAACTGCACCACCAAATTTATTTGGTGGTTTTTATTTAAAAAC
w_115	tc3	pC	TU_013	116680...116711 c	uvrA	116732	21	-11.38	ACCACCAAATAAATTTGGTGGTGCAGTTTTTT
w_018	tc3	mC	mC_06	124340...124369	MHP7448_0094	124283	57	-5.12	GCATATTTTTCAAGGTATGCTTGTGTTACT
w_019	tc3	mC	mC_06	124404...124462	MHP7448_0094	124283	121	-12.24	CTAGGAAAAATTCAAATAATTCTATTAAAATTTTTTGATTTTTTTCTAGTAAAAATTGA
wf_261	tc3	mC	mC_07	124246...124268 c	MHP7448_0095	124306	38	-3.53	AGAGTGAATCTCTTTTTCTTTAA
a_057	tc1	int.	TU_014	125124...125166	MHP7448_t10	125123	12	-6	GTTTTTTATCTTTGAGGATTTTATTTCTCGATTTTTTTTTGAT
w_020	tc1	int.	TU_014	125136...125163	MHP7448_t10	125123	13	-4.74	TGAGGATTTTATTTCTCGATTTTTTTTT
w_021	tc1	int.	TU_014	125749...125789	tpx	125755	-6	-8.5	TTCCTAATTTTTTTAAGTAAAAAAATAGGAAATTCTAAATT
w_022	tc1	int.	TU_014	125811...125842	tpx	125755	56	-6.29	AAGCACTATAAATTACGTGCTTTTTTATTTTT
t_029	tc3	pC	TU_014	134758...134789	MHP7448_0100	134731	27	-9	TCGCTTTCATTAAAATACAATTTATCATTTTTAAAAGATAAATTGTATTTTTTATCTTTTAA
t_028	tc1	mC	mC_08	134758...134789 c	clpB	134736	-53	-9	TTAAAAGATAAAAAATACAATTTATCTTTTAAAAATGATAAATTGTATTTTAATGAAAGCGA
w_117	tc3	mC	mC_08	134617...134647 c	clpB	134736	89	-5.17	AACCTCGGTATTTACGTGGTTTTTGTTATTT
w_116	tc3	mC	mC_08	134545...134588 c	clpB	134736	148	-7.26	TCTCGTTTTGATTAGAAGTATCAGAATTTTGGGGGTTTTTTTGC
a_066	tc1	int.	TU_015	138142...138191	rpsO	138110	43	-8.3	AATTTCAAAAAAATAGTGGTAAATTTTAACCACTATTTTTTTATTTAATT
t_030	tc1	int.	TU_015	138155...138176	rpsO	138110	45	-5.9	TAAATTTCAAAAAAATAGTGGTAAATTTTAACCACTATTTTTTTATTTAATT
w_023	tc1	int.	TU_015	138156...138185	rpsO	138110	46	-6.43	AGTGGTAAATTTTAACCACTATTTTTTTAT
t_032	tc1	int.	TU_015	138641...138674	rnpB	138672	-31	-6.9	CGCGGCTTATTAGTGCAAAAAAACAGCGAATCTAGACGCTGTTTTTTTATTTTTGAAAAATATA
a_068	tc1	int.	TU_015	138635...138682	rnpB	138672	-26	-9.4	TTAGTGCAAAAAAACAGCGAATCTAGACGCTGTTTTTTTATTTTTGAA
a_070	tc1	int.	TU_015	138638...138678	rnpB	138672	-23	-6.6	GTGCAAAAAAACAGCGAATCTAGACGCTGTTTTTTTATTTT
t_033	tc1	int.	TU_015	138649...138666	rnpB	138672	-23	-4.1	ATTAGTGCAAAAAAACAGCGAATCTAGACGCTGTTTTTTTATTTTTGA
a_072	tc1	int.	TU_016	142615...142660 c	MHP7448_0107	142684	35	-9.4	AGCTAATTTAATCTCCAAATATTAATTTGGAGATTTTTTATTTAAT
t_038	tc1	int.	TU_016	142628...142649 c	MHP7448_0107	142684	35	-10.3	ATATAGCTAATTTAATCTCCAAATATTAATTTGGAGATTTTTTATTTAATTA
w_119	tc1	int.	TU_016	142618...142649 c	MHP7448_0107	142684	35	-9.5	TCTCCAAATATTAATTTGGAGATTTTTTATTT
w_118	tc1	int.	TU_016	142527...142570 c	MHP7448_0107	142684	114	-9.1	AGGAAAAATTAGCTAAAAGTTTCTAATTTTTCCTTTTTTATTGC
t_037	tc1	int.	TU_016	142538...142569 c	MHP7448_0107	142684	115	-6.1	AAATTACTAAATTTAGGAAAAATTAGCTAAAAGTTTCTAATTTTTCCTTTTTTATTGCCTTT
t_043	tc1	int.	TU_016	148905...148936 c	gyrB	148967	31	-3.1	TTTTTAAACTTTTTTGAAAAAAGTGCCTTAAAATGGGCATTTTTTTGTTTTTTTGTTTTTTT
a_077	tc1	int.	TU_016	148897...148942 c	gyrB	148967	36	-9.1	TTTTTTGAAAAAAGTGCCTTAAAATGGGCATTTTTTTGTTTTTTTG
w_120	tc1	int.	TU_016	148902...148929 c	gyrB	148967	38	-8.69	GTGCCTTAAAATGGGCATTTTTTTGTTT
t_040	tc1	int.	TU_016	148863...148909 c	gyrB	148967	58	-7	TTAAAATGGGCATTTTTTTGTTTTTTTGTTTTTTTTGTTGCAAAAAAAAAAAAAAAGTATAATTTTGTTTGTACAGC
t_041	tc1	int.	TU_016	148866...148906 c	gyrB	148967	61	-8.7	AAATGGGCATTTTTTTGTTTTTTTGTTTTTTTTGTTGCAAAAAAAAAAAAAAAGTATAATTTTGTTTGTAC
t_042	tc1	int.	TU_016	148868...148904 c	gyrB	148967	63	-9.1	ATGGGCATTTTTTTGTTTTTTTGTTTTTTTTGTTGCAAAAAAAAAAAAAAAGTATAATTTTGTTTGT
t_044	tc1	int.	TU_016	153159...153174 c	pfkA	153306	132	-4.8	ACAAAATTAAAAAAATCTTTAAATTTAAAGATTTTTTTAATTTTTA
t_046	tc1	int.	TU_017	158174...158200	apt	158144	30	-6	GTTTAAATTTTTAAAGTTTTGACTTTGTTTATAAGTCGAAACTTTTTTTATATAAAT
w_025	tc1	int.	TU_017	158260...158304	apt	158144	116	-8.44	ACTCGAGTGAAATTTTTTCTTATATTTTCTCGAGTTTTATAAAAA
a_081	tc2	pC	TU_017	160482...160536	pdbB	160463	30	-7.56	CTTAATAAAAACATTCAGAATTCAATTTTTTAATTCTGAATGTTTTTTTTTTTTT
t_047	tc2	pC	TU_017	160493...160523	pdbB	160463	30	-11.4	AAAACTTAATAAAAACATTCAGAATTCAATTTTTTAATTCTGAATGTTTTTTTTTTTTTTT
w_026	tc2	pC	TU_017	160496...160530	pdhB	160463	33	-6.21	TCAGAATTCAATTTTTTAATTCTGAATGTTTTTTT
w_027	tc1	pC	TU_017	160591...160632	pdhB	160463	128	-10.56	GGCGGATGACGGGGATCGAACCCGCGAGTGTCGGGACCACAA
w_028	tc1	pC	TU_017	160618...160650	pdhB	160463	155	-10	GTGTCGGGACCACAACCCGATGCGTTAACCACT
a_083	tc2	pC	TU_018	162909...162954	MHP7448_0118	162880	40	-7.3	AAAAATAAAAAAGTACTATAAATTTATAGTACTTTTTTAAATTCAG
t_053	tc2	pC	TU_018	162921...162940	MHP7448_0118	162880	41	-8	CTCAAAAATAAAAAAGTACTATAAATTTATAGTACTTTTTTAAATTCAGA
w_029	tc2	pC	TU_018	162921...162950	MHP7448_0118	162880	41	-6.4	GTACTATAAATTTATAGTACTTTTTTAAAT
w_123	tc2	mC	mC_09	162893...162959 c	MHP7448_0119	162970	11	-17.8	AGTCTCTGAATTTAAAAAAGTACTATAAATTTATAGTACTTTTTTATTTTTGAGGTTAAAAATTTAG
a_082	tc2	mC	mC_09	162907...162952 c	MHP7448_0119	162970	29	-7.3	GAATTTAAAAAAGTACTATAAATTTATAGTACTTTTTTATTTTTGA
t_054	tc2	mC	mC_09	162921...162940 c	MHP7448_0119	162970	30	-8	TCTGAATTTAAAAAAGTACTATAAATTTATAGTACTTTTTTATTTTTGAG
a_086	tc2	pC	TU_019	165286...165328	MHP7448_0121	165204	93	-8.4	AAAAAATAAAAACTCCAATAATTTTGGAGTTTTTTAAATTCAA
w_030	tc2	pC	TU_019	165297...165325	MHP7448_0121	165204	93	-8.87	ACTCCAATAATTTTGGAGTTTTTTAAATT
t_056	tc2	pC	TU_019	165298...165314	MHP7448_0121	165204	94	-6.6	TATAAAAAATAAAAACTCCAATAATTTTGGAGTTTTTTAAATTCAAT
t_055	tc2	pC	TU_020	165292...165320 c	rpmB	165369	49	-7.6	AAAGCGATTGAATTTAAAAAACTCCAAAATTATTGGAGTTTTTATTTTTTATAATATTT
a_085	tc2	pC	TU_020	165283...165327 c	rpmB	165369	53	-8.5	TGAATTTAAAAAACTCCAAAATTATTGGAGTTTTTATTTTTTATA
w_124	tc2	pC	TU_020	165287...165315 c	rpmB	165369	54	-7.47	ACTCCAAAATTATTGGAGTTTTTATTTTT
t_057	tc2	pC	TU_020	165298...165314 c	rpmB	165369	55	-6.6	ATTGAATTTAAAAAACTCCAAAATTATTGGAGTTTTTATTTTTTATA
w_125	tc1	int.	TU_020	165588...165626 c	rplT	165619	-7	-8.47	CTGCTTAAATAATCTTCTAATTTAAGCAGCGCAAATTTT
w_127	tc1	int.	TU_020	167024...167051 c	pyk	167100	49	-5.93	TGCAAATTTTTATTTGCAGAAAGTAGAT
w_126	tc1	int.	TU_020	166874...166926 c	pyk	167100	174	-12.17	TCGTTTTTTAGTAAATTTTTTTTTAAAAAAATTTACTAAACGATCTAAAATGG
wf_039	tc1	mC	mC_10	169795...169832	MHP7448_0128	169773	22	-3.12	CAGGCTGTTATTTATATATTAACTCTTGATGTTCTTTT
w_128	tc3	pC	TU_021	169582...169624 c	MHP7448_0129	169802	178	-8.25	TTGCAGGAGTTAATTTTGAAATTGCTGTTGCAAGACCAGAAAT
t_058	tc2	pC	TU_022	172318...172349	rpmA	172296	22	-12.6	TCTAAAAAAATTATTTTAAAAGAAGACACTTTTGTGTCTTTTTTTAATTGTTTAAAAATCAG
a_092	tc2	pC	TU_022	172314...172355	rpmA	172296	29	-8.3	TATTTTAAAAGAAGACACTTTTGTGTCTTTTTTTAATTGTTT
w_031	tc2	pC	TU_022	172326...172351	rpmA	172296	30	-7.77	AGACACTTTTGTGTCTTTTTTTAATT
t_059	tc2	pC	TU_022	172327...172340	rpmA	172296	31	-6.7	ATTATTTTAAAAGAAGACACTTTTGTGTCTTTTTTTAATTGTTT
t_060	tc2	pC	TU_022	172477...172495	rpmA	172296	181	-6.8	TTTAAAATAAGAAAATTTGGTTTTTAAAACCAAGTTTTTAATTTTCAAA
t_062	tc2	pC	TU_022	172478...172494	rpmA	172296	182	-8.1	TTAAAATAAGAAAATTTGGTTTTTAAAACCAAGTTTTTAATTTTCAA
t_063	tc3	mC	mC_11	172491...172525 c	lip2	172554	29	-9.6	TTTATAAAGCAGCTTCTAAGTTTTTAAATTTTTGAAAATTAAAAACTTGGTTTTAAAAACCAAAT
t_061	tc3	mC	mC_11	172478...172494 c	lip2	172554	60	-8.1	TTGAAAATTAAAAACTTGGTTTTAAAAACCAAATTTTCTTATTTTAA
w_129	tc1	mC	mC_11	172316...172341 c	lip2	172554	213	-5.94	AGACACAAAAGTGTCTTCTTTTAAAA
a_097	tc1	int.	TU_023	174875...174917	MHP7448_0135	174733	153	-11.9	TAATTACAATAGGGGGTGAGATTAACCCCCcTTGTAATTAAAT
w_032	tc1	int.	TU_023	174886...174914	MHP7448_0135	174733	153	-11.63	GGGGGTGAGATTAACCCCCCTTGTAATTA
w_033	tc1	int.	TU_023	176384...176435	MHP7448_0136	176400	-16	-11.95	AACGAATCAAAAAATAAAAAAAAATTTCATTTTTGATTCGTTTTAATTAAAA
w_034	tc1	pC	TU_023	177479...177519	ldh	177474	5	-7	TTCCTAAAAAATTTTTAAAATTTTTAAGGAAAAACAGTTTA
a_098	tc2	pC	TU_023	177555...177600	ldh	177474	92	-7.3	GATTTTAAAAAAGTACTATAAATTTATAGTACTTTTTTAATTTTTA
t_067	tc2	pC	TU_023	177567...177586	ldh	177474	93	-8	TCTAAAAAAATTATTTTAAAAGAAGACACTTTTGTGTCTTTTTTTAATTGTTTAAAAATCAG
w_035	tc2	pC	TU_023	177567...177596	ldh	177474	93	-6.4	GTACTATAAATTTATAGTACTTTTTTAATT
t_070	tc1	pC	TU_023	177673...177719	ldh	177474	199	-9.8	AAAAAATAAAATTAACCCTTTTTTAATTTTTCATATATAATTTAGAAAAAATTAAAAAAGGGTTATAAAAAATATTT
t_071	tc1	int.	TU_024	180715...180751	MHP7448_0138	180721	-6	-9.7	AAAAGAAAATTCAAACATTTAGTTTTGGCTTTTAAAAAAACAAAACTAAATGTTTTTTAACTAATTA
t_073	tc1	int.	TU_024	182568...182593	hemK	182554	14	-7.9	AAAGAATTTATAACATTTTTTAAAAATTAGTTTTTAAAAAATTTGATTTTGAAAGG
w_036	tc3	pC	TU_024	185796...185822	MHP7448_0144	185756	40	-6.17	ACGGGGTTGAAGCCCGTTGTTCTACCA
w_037	tc3	pC	TU_025	190911...190968	tig	190732	179	-15.05	TAGCGGTTATAATCGGAAATGTTCTTTTATTTGGGATAATAATCGCTACTTTATATTT
wf_287	tc1	pC	TU_026	190606...190639 c	MHP7448_0150	190852	213	-2.22	AGTGATATTAATTTGAATTTCGTTATAAGAAACA
t_075	tc1	int.	TU_026	195108...195156 c	era	195185	29	-15.1	TATATTTTAATTAAATAAAATAAAGTTAGCAACTAAAATTGTTTTTGTTACTAACTTTATTTTATTTAATTAGAAGGAA
t_076	tc1	int.	TU_026	195113...195151 c	era	195185	34	-10.6	TTTAATTAAATAAAATAAAGTTAGCAACTAAAATTGTTTTTGTTACTAACTTTATTTTATTTAATTAGA
t_078	tc1	int.	TU_027	200623...200663	deoB	200606	17	-8.7	TTATTAATATAAAAATTATACATAAAAAGAAAAAAGTTCTTTATTTTTATGTATAATTTTTAAATTTTAAC
w_038	tc1	int.	TU_027	201805...201840	MHP7448_0162	201589	216	-8.33	ACGAAAATTTAATTATAAATTTTCGTATTTATAAAA
t_082	tc1	int.	TU_027	201806...201829	MHP7448_0162	201829	-23	-9.8	GAGTAAATTTTTAAACGAAAATTTAATTATAAATTTTCGTATTTATAAAAATTT
a_115	tc2	pC	TU_027	205142...205186	rluB	204998	155	-6.4	AAAATTAAAAAAACACTTTTTTTTAAAGTGTTTTTTTAATTTATA
w_039	tc2	pC	TU_027	205154...205182	rluB	204998	156	-6.13	ACACTTTTTTTTAAAGTGTTTTTTTAATT
t_084	tc2	pC	TU_027	205155...205171	rluB	204998	157	-5.2	ATAAAATTAAAAAAACACTTTTTTTTAAAGTGTTTTTTTAATTTATA
a_114	tc2	pC	TU_028	205140...205184 c	rplQ	205204	31	-6.1	TAAATTAAAAAAACACTTTAAAAAAAAGTGTTTTTTTAATTTTAT
w_135	tc2	pC	TU_028	205144...205172 c	rplQ	205204	32	-4.97	ACACTTTAAAAAAAAGTGTTTTTTTAATT
t_083	tc2	pC	TU_028	205155...205171 c	rplQ	205204	33	-5.2	TATAAATTAAAAAAACACTTTAAAAAAAAGTGTTTTTTTAATTTTAT
w_136	tc1	int.	TU_028	211283...211324 c	rpsE	211330	6	-5.66	GGAAAAACTGGCTAATTTTCCCAAATTTTTCCTTTTTTTAAA
a_119	tc1	int.	TU_028	212896...212936 c	rpsH	212896	-29	-7.2	AGGAAAATGTAGGTGGTGAAATTATCGCCTATATTTGGTAA
w_137	tc1	int.	TU_028	213508...213544 c	rplE	213529	-15	-8.37	TGCTAAAAAAGTATAATTTTTTTAGCATAAAATTACT
t_087	tc1	int.	TU_029	221594...221645	MHP7448_0197	221557	37	-10.6	TTCCTAGTAAAGTTCTAAAATTATTAAAAAAACAGCATTAAAAACTGCTGTTTTTTTAATAATCCTAATTTTAATATTGGAT
t_088	tc1	int.	TU_029	221597...221642	MHP7448_0197	221557	40	-12.3	CTAGTAAAGTTCTAAAATTATTAAAAAAACAGCATTAAAAACTGCTGTTTTTTTAATAATCCTAATTTTAATATTG
a_127	tc1	int.	TU_029	221598...221643	MHP7448_0197	221557	52	-7.4	ATTATTAAAAAAACAGCATTAAAAACTGCTGTTTTTTTAATAATCC
w_040	tc1	int.	TU_029	221610...221639	MHP7448_0197	221557	53	-6.26	ACAGCATTAAAAACTGCTGTTTTTTTAATA
t_090	tc1	int.	TU_029	221611...221628	MHP7448_0197	221557	54	-4.1	AAATTATTAAAAAAACAGCATTAAAAACTGCTGTTTTTTTAATAATCC
a_129	tc2	pC	TU_029	228061...228106	MHP7448_0199	227973	99	-9.4	AGAAGAATTAATCTCCAAAAACTTATTTGGAGATTTTTTATTTAAA
t_092	tc2	pC	TU_029	228072...228093	MHP7448_0199	227973	99	-7.4	ACAAAGAAGAATTAATCTCCAAAAACTTATTTGGAGATTTTTTATTTAAATT
w_041	tc2	pC	TU_029	228072...228103	MHP7448_0199	227973	99	-8.51	TCTCCAAAAACTTATTTGGAGATTTTTTATTT
w_139	tc2	mC	mC_12	228242...228277 c	MHP7448_0200	228290	13	-8.45	ATGCAAATTTTTATAAAAATTTGCATTATTAAACAT
t_094	tc2	mC	mC_12	228253...228276 c	MHP7448_0200	228290	14	-9.8	AATTTTGGCTAGAAATGCAAATTTTTATAAAAATTTGCATTATTAAACATCCT
t_095	tc1	int.	TU_030	236255...236286	ftsH	236186	69	-9.8	AAAAGTTAGTAAAAATTAAAAAGTTTTTTCAAAAAAAAGCTTTTTAATTTTATTAAGGTGAT
w_140	tc3	pC	TU_031	238521...238561 c	trmE	238596	35	-7.81	TTGGCAATTGATCCGGAGTTACAATTGCCAATTTTTTGATA
w_042	tc3	pC	TU_030	238721...238750	MHP7448_0208	238607	114	-5.67	AACCAGATTCTAAACTGGTTTTTGCATCTA
w_043	tc3	pC	TU_030	238790...238831	MHP7448_0208	238607	183	-7.02	AGGAATTAGCAACAAATTCTTTGTTTTTTCCTAAAAAAGCAA
w_044	tc1	int.	TU_032	242896...242933	MHP7448_0211	242811	85	-9.15	AACGTAAAAAATTATAATTTTTTACGTTAAAAATAAAA
a_143	tc1	int.	TU_032	247005...247049	oppD	246749	267	-8.7	AGGTTCAGCGCTTGCGGGTTTAGTTCCCCGTAGTTTTGGCCAAAT
w_045	tc2	pC	TU_032	256902...256964	MHP7448_0217	256889	13	-16.28	TCTCTGAATTTAAAAAAGTACTATAAATTTATAGTACTTTTTTATTTTTGAGGTTAAAAATTT
a_151	tc2	pC	TU_032	256907...256952	MHP7448_0217	256889	29	-7.3	GAATTTAAAAAAGTACTATAAATTTATAGTACTTTTTTATTTTTGA
t_101	tc2	pC	TU_032	256919...256938	MHP7448_0217	256889	30	-8	TCTGAATTTAAAAAAGTACTATAAATTTATAGTACTTTTTTATTTTTGAG
a_152	tc2	pC	TU_032	257016...257053	MHP7448_0217	256889	138	-6.2	TATGCAGAAATCGCCGTAAATCGGTGTTTTTTACCCGT
w_046	tc1	pC	TU_032	257027...257051	MHP7448_0217	256889	138	-6.24	CGCCGTAAATCGGTGTTTTTTACCC
wf_299	tc1	pC	TU_033	258810...258839 c	MHP7448_0219	258914	75	-2.34	AGTGTCCGGTTTCCCACGCTTTTTTAAGTT
w_142	tc1	int.	TU_033	267062...267092 c	glyA	267185	93	-6.34	AAGGTTAATAAAATTAACCTTTATATAAAAT
t_109	tc1	int.	TU_033	267074...267090 c	glyA	267185	95	-8.1	GAAAAAACAAAAAAAGGTTAATAAAATTAACCTTTATATAAAATGAA
w_141	tc1	int.	TU_033	266923...266946 c	glyA	267185	239	-4.68	TCACTTTTTAGTGAATATGAATAT
wf_066	tc1	int.	TU_034	277663...277710	mglA	277636	27	-4.09	TAGCAGATTGAAAAAAGAACATCATTTTGAGTTTGTTGATTCACTTGA
wf_067	tc1	int.	TU_034	277716...277752	mglA	277636	80	-3.92	TCTCCCGGGAAGCAAAAATTGCCGAGATAAGAAGCTA
wf_068	tc1	int.	TU_034	277828...277866	mglA	277636	192	-3.98	CCTTAAAGTCTCAACTGATGATCGAAAGGATTTTATTGA
t_110	tc1	int.	TU_034	278109...278127	mglA	277636	473	-9	CTAAAAAAGAAGCTCTCCATAAAAATTTTATGGATTATATTCATCAAGA
t_111	tc2	pC	TU_034	281783...281803	MHP7448_0235	281757	26	-7	AAAAATAACAAAAAATTAGAAGTTAAGTACTTCTAATTTTTTTTATATTTT
t_116	tc1	pC	TU_035	283792...283827 c	MHP7448_0237	283834	7	-9.4	TGGAAATAAATCAAATTTTTTCTTAAATTTTAATTAAAATTAAAGAAAAAATTTGGATAAAATATA
t_113	tc2	pC	TU_035	283749...283769 c	MHP7448_0237	283834	65	-7	AAAATATAAAAAAAATTAGAAGTACTTAACTTCTAATTTTTCCCGAGTTTC
w_143	tc1	int.	TU_035	285474...285499 c	MHP7448_0239	285711	212	-7.61	TGGAGCAACCGCTCCGCTTGCCGCAG
wf_075	tc4	pC	TU_036	294321...294372	rpsT	294330	-9	-3.94	AGCCCAGTAATTAAATTTTTTTAGTAATTTTATTTTTTGGTTAAAAATTTAA
wf_076	tc1	pC	TU_036	294357...294395	rpsT	294330	27	0.47	TTGGTTAAAAATTTAAAAAATATTACCAACAAGGTAATC
wf_077	tc4	pC	TU_036	294380...294402	rpsT	294330	50	-2.28	TACCAACAAGGTAATCTTTTTTA
wf_078	tc4	pC	TU_036	294434...294456	rpsT	294330	104	-2.08	ATGCAAAAAGCATTTTATTTTAT
wf_312	tc3	pC	TU_037	294424...294446 c	MHP7448_0246	294494	48	-2.18	ATGCTTTTTGCATTTTTAGTTGT
wf_311	tc3	pC	TU_037	294370...294392 c	MHP7448_0246	294494	102	-2.72	TACCTTGTTGGTAATATTTTTTA
a_166	tc1	int.	TU_037	298065...298102 c	MHP7448_0247	298126	35	-4.4	TTAACTGCTGCGGTAATTCCGTTGCCTTTTTTATCAAT
w_145	tc1	int.	TU_037	303236...303259 c	smf	303355	96	-7.04	ATCGGAATGCCGATTGCTGCTGGG
w_144	tc1	int.	TU_037	303082...303113 c	smf	303355	242	-4.56	TGCCCTTGGACTTTCAACGGTAATAATCTCAG
t_118	tc1	int.	TU_038	307075...307119	serS	307036	39	-9.2	AAGGACATTATATCATAAATAAATTTTTAAATTACAAAAAAGAATTTAAAAATTTATTTATTTATTTATTTATTT
w_048	tc3	pC	TU_038	307903...307926	MHP7448_0252	307706	197	-4.87	GCACATTTTTGTGTCAATCTAAAT
w_147	tc4	pC	TU_039	307484...307528 c	lip	307709	181	-4.76	GAACTAAATTGATAATTTTCTGCTAATTTTAGTTCAAAAATTGCA
w_146	tc1	pC	TU_039	307433...307479 c	lip	307709	230	-6.84	GTGCATCACAAATGGCAAAAATATGTTTGTTTTGCGCAAAAAACTCG
w_049	tc1	int.	TU_040	314653...314695	MHP7448_0260	314576	77	-5.83	CCTTACGTGAAGCCGAACTAATTTTATGCGAGGATTCACGGGT
wf_325	tc3	mC	mC_13	321631...321653 c	mgtA	321659	6	-2.72	CTGATTTTTTCAGCAATCAAGTT
wf_323	tc3	mC	mC_13	321528...321561 c	mgtA	321659	98	-4.37	TTCGGGAATTTGTATATCTTCGGGAATTAACAGC
a_169	tc1	pC	TU_040	321628...321676	MHP7448_0267	321662	-23	-5.1	TTCAACTTGATTGCTGAAAAAATCAGGGTTTTTAGCGTTTTTTTTGTCA
wf_084	tc1	pC	TU_040	321697...321732	MHP7448_0267	321662	35	1.02	TCTGATCAAGGAAAATGCCGGCTGGGATTAAAAAAA
t_122	tc3	pC	TU_041	325441...325487	MHP7448_0270	325427	14	-14.3	AAATTTCTAATTCATTTCTAATTTAAAAAACACTATAAAAACAAGTGTTTTTTAAATTAGAATTATAAAAATAGAAC
w_050	tc3	pC	TU_041	325499...325548	MHP7448_0270	325427	72	-16.26	GAACTAATAATTTTGTCTAACAAAGCAAAGTTATTAGTTCATAAATTTTT
w_150	tc3	pC	TU_042	325489...325538 c	MHP7448_0271	325558	20	-12.52	GAACTAATAACTTTGCTTTGTTAGACAAAATTATTAGTTCTATTTTTATA
t_121	tc3	pC	TU_042	325440...325488 c	MHP7448_0271	325558	70	-10.8	AGTTCTATTTTTATAATTCTAATTTAAAAAACACTTGTTTTTATAGTGTTTTTTAAATTAGAAATGAATTAGAAATTTA
w_149	tc3	pC	TU_042	325375...325415 c	MHP7448_0271	325558	143	-7.62	TGGATTTATTCCATAAACTGGAAGAATTCCATCCCTTCAAA
w_148	tc3	pC	TU_042	325330...325355 c	MHP7448_0271	325558	203	-7.69	TGCCTTTTCCTGGGCATTTCGCAATG
t_124	tc1	int.	TU_043	335328...335367	rpmF	335343	-15	-5.3	AAGTTTTAAAGCAGTAAATGACAAAAATTAATGAATTAATTAATTTTTGTCAATCTTTTTGTGTAAAACA
t_125	tc1	int.	TU_043	335330...335365	rpmF	335343	-13	-7.9	GTTTTAAAGCAGTAAATGACAAAAATTAATGAATTAATTAATTTTTGTCAATCTTTTTGTGTAAAA
t_126	tc1	int.	TU_043	335331...335364	rpmF	335343	-12	-11.4	TTTTAAAGCAGTAAATGACAAAAATTAATGAATTAATTAATTTTTGTCAATCTTTTTGTGTAAA
w_051	tc1	int.	TU_043	335331...335374	rpmF	335343	-12	-14.32	TGACAAAAATTAATGAATTAATTAATTTTTGTCAATCTTTTTGT
t_128	tc1	int.	TU_043	335910...335924	MHP7448_t20	335899	11	-4.3	CACCACGATGATAGGTCAACCTTGTGTTGATTTTTTTTTTTTTTT
t_129	tc1	mC	mC_14	338442...338475 c	MHP7448_0279	338452	-23	-8.6	TTTAGACGTCTTTGGTATAAAAAAATTAAAAATCATTAATTTTTTTATAATTTTTTAGAAAAAA
w_151	tc3	mC	mC_14	338286...338320 c	MHP7448_0279	338452	132	-6.43	TTGGAAAAAAAATGAATTTTTCCAATTTTATTTGC
w_052	tc1	pC	TU_043	338681...338728	MHP7448_0278	338465	216	-5.92	GTGTTTATTTGGTGTTGTTTTGCCAATTTAGTAAGCGCAACTGCATCG
w_053	tc3	mC	mC_15	341472...341496	pyrG	341390	82	-5.01	GCCAGAATTACTGGTGAGTTAAAAA
wf_330	tc1	pC	TU_044	341313...341341 c	pgsA	341402	61	-1.34	TGTGGATCGAGTGGACGCGTAATAAATTC
wf_329	tc1	pC	TU_044	341255...341281 c	pgsA	341402	121	-2.37	TGTGATTTTGACTCACATACTTCAATC
t_130	tc1	int.	TU_044	346164...346188 c	MHP7448_0287	346206	18	-7.3	ATGGAAAAATTAAAATTCCAAAAAAACTTTTATTTTGGAATTTTTTTGATATAAT
w_152	tc1	int.	TU_044	346154...346188 c	MHP7448_0287	346206	18	-5	TTCCAAAAAAACTTTTATTTTGGAATTTTTTTGAT
w_054	tc1	int.	TU_045	352889...352922	MHP7448_0291	352802	87	-4.61	GTTGTTAAAAATAAAATTGGCGACCTACCAGCAA
a_178	tc1	pC	TU_045	354921...354963	MHP7448_0292	354533	399	-5	AATAATTCCGCTACATTCAATTGCGGGTGTGTTTTTCCGAAAA
wf_337	tc3	pC	TU_046	354681...354704 c	ychF	354753	49	-2.48	TCGTTTTTAAGCGAAAAACAATAC
wf_335	tc3	pC	TU_046	354572...354596 c	ychF	354753	157	-3.91	TGGTTGAATAAACCGCTAAATCATT
t_135	tc1	int.	TU_046	358153...358200 c	MHP7448_0297	358202	2	-14.8	CTATTTTAGTTTAAATTCTAATATTTTTTTGTTTTAATTAATTAGAATAAAAAAATATTAGAATTTACCGCTGTCTTT
a_182	tc1	int.	TU_047	364673...364713	MHP7448_0301	364482	202	-6.5	TGCTTTAATAATATTAGCAGCTGCTGATGTTTTTGTTATTG
w_055	tc3	pC	TU_047	366795...366847	ugpQ	366777	18	-8.9	ACCTTCAATTTGGCAGTCTTTTAAAGGCTTTTAATTTTGGGGTCCCATCTCAT
w_056	tc3	pC	TU_047	366834...366865	ugpQ	366777	57	-5.98	GGGTCCCATCTCATGGAGGCTTTGCTTTTGGT
wf_340	tc1	pC	TU_048	367232...367258 c	MHP7448_0305	367358	100	-2.03	GCTTATCTAAAATGGGCTTTAATTCAA
wf_107	tc1	mC	mC_16	378949...378990	MHP7448_0308	378964	-15	-3.39	GGATTTTGAAAAATAAAATAATTTTAAAGTCTAAAAAATTAG
t_138	tc1	int.	TU_050	388297...388326	MHP7448_0315	388326	-29	-6.7	AAATATATAATTTGCTAACAAATATTTTATTTAAAATATTTGGTATTTTATTTTTTTAGT
t_139	tc1	int.	TU_050	388313...388331	MHP7448_0315	388326	-13	-4	AACAAATATTTTATTTAAAATATTTGGTATTTTATTTTTTTAGTTTTAT
t_144	tc1	int.	TU_050	392877...392904	MHP7448_0317	392557	320	-8.7	AAAAACCTGAAATTATAACTAAGTTACTATACTAACTTAGTTATTTTTAAACGGTAAT
a_191	tc3	pC	TU_050	396247...396295	MHP7448_0321	396205	53	-4	CATTATTTAACCGATTAGGGAAAATAATTTCTAATTGTTTTTTAATTAT
w_057	tc3	pC	TU_050	396332...396380	MHP7448_0321	396205	127	-7.64	TGCCTTTTGGAGCGTTAAATAAGTTATTTTTGAAAGGCAATTGACACTT
w_154	tc3	pC	TU_051	399000...399039 c	MHP7448_0324	399032	-7	-6.05	GGATTTAACACTAAATTTTGTTAGAAGTCCTGAATCTAGT
wf_356	tc1	pC	TU_053	408073...408097 c	MHP7448_0331	408193	96	-0.15	GGTAATGATTTTGTCTTTAATTTAA
wf_355	tc1	pC	TU_053	407986...408009 c	MHP7448_0331	408193	184	-1.55	GGACTAAGAGGTCTAGACACTGAA
t_145	tc1	int.	TU_053	412027...412056 c	MHP7448_0333	412079	23	-8.1	AAGTTTTTCAAAATAAAAACTAAATTAGTATACTAATTTAGTTTATTTTTTAATGTTTAG
t_146	tc1	int.	TU_053	412031...412052 c	MHP7448_0333	412079	27	-8.9	TTTTCAAAATAAAAACTAAATTAGTATACTAATTTAGTTTATTTTTTAATGT
w_155	tc1	int.	TU_053	411961...411983 c	MHP7448_0333	412079	96	-5.01	TGGCAAGAGGCCAATAATTTATT
a_195	tc1	pC	TU_054	415168...415210	MHP7448_0335	414905	274	-7.3	CTTCAGATTTCGTGAGATTTATTTGTCTTACTTTTATATTAAT
wf_359	tc1	mC	mC_17	415262...415291 c	MHP7448_0336	415468	177	-2.91	AGTCAGAGTTTTTTTAGACTTTTAAAATAC
w_058	tc3	mC	mC_18	417258...417291	MHP7448_0337	417217	41	-9.06	GGAGATTTTGATCAAAAAGTCTCTAATATTTGCA
wf_361	tc1	pC	TU_055	417899...417921 c	MHP7448_0338	418036	115	3.76	TTGGAAATACTGATATTAAAAAG
w_156	tc1	int.	TU_055	421576...421602 c	MHP7448_0340	421664	62	-4.54	GCGAATAATATTTTCGCTTTTGCAAAA
w_158	tc3	mC	mC_19	428023...428047 c	MHP7448_0344	428201	154	-4.74	CAGGTTTTGAACCTGAGCGGGTTTT
w_157	tc3	mC	mC_19	428004...428029 c	MHP7448_0344	428201	172	-6.46	GGGTTTTCTTGAACCCTTAATACTTT
w_059	tc3	pC	TU_056	432715...432743	MHP7448_0347	432725	-10	-6.07	GCAAAATGTAAAATTTTGCTTTTAAAACA
t_153	tc2	pC	TU_057	433050...433080 c	MHP7448_t21	433120	40	-10	TAATATTTTAATCTTGAAAAAATCCTTTATTTATAAGGATTTTTTCTTTTCTAAGCCAGTT
w_159	tc2	pC	TU_057	433046...433074 c	MHP7448_t21	433120	46	-5.55	ATCCTTTATTTATAAGGATTTTTTCTTTT
t_154	tc2	pC	TU_057	433057...433073 c	MHP7448_t21	433120	47	-2.3	GAAAAATAAAAAAAATAATTTCTTTGAAATTTAGTTTTTTCTGCTAT
t_158	tc1	int.	TU_057	434811...434829 c	MHP7448_0349	435202	373	-7.6	TGTTATAATTAACTTTGTAAAAACTTTTTTTACATTTTTTTTAAAAAAA
t_156	tc1	int.	TU_057	434323...434355 c	MHP7448_0349	435202	847	-11.5	CGCACCTCCACCATATGAAAAAACTCGGTGTAATTCCGGGTTTTTTCATATAATAATAGGAAC
a_203	tc1	int.	TU_057	434319...434358 c	MHP7448_0349	435202	855	-6	ATATGAAAAAACTCGGTGTAATTCCGGGTTTTTTCATATA
w_060	tc2	pC	TU_058	442793...442828	hit	442767	26	-6.56	AACCAAAAAAATTTGAATTTTTGGTTTTTTTATTCA
a_207	tc2	pC	TU_058	442783...442830	hit	442767	27	-5.8	AATTTAAAAAAACCAAAAAAATTTGAATTTTTGGTTTTTTTATTCATT
t_160	tc2	pC	TU_058	442795...442816	hit	442767	28	-3.1	CACAATTTAAAAAAACCAAAAAAATTTGAATTTTTGGTTTTTTTATTCATTT
w_160	tc2	pC	TU_059	442783...442818 c	MHP7448_0355	442822	4	-7.86	AACCAAAAATTCAAATTTTTTTGGTTTTTTTAAATT
a_206	tc2	pC	TU_059	442781...442828 c	MHP7448_0355	442822	5	-6.6	TGAATAAAAAAACCAAAAATTCAAATTTTTTTGGTTTTTTTAAATTGT
w_061	tc2	mC	mC_20	447888...447916	MHP7448_0357	447850	38	-7.59	AAGCACTAATTTAGTGCTTTTTTTATTGA
a_211	tc2	mC	mC_20	447878...447918	MHP7448_0357	447850	39	-6.9	CACATAAAAAAAGCACTAATTTAGTGCTTTTTTTATTGAAT
t_161	tc2	mC	mC_20	447890...447904	MHP7448_0357	447850	40	-8.6	TATCACATAAAAAAAGCACTAATTTAGTGCTTTTTTTATTGAATT
t_163	tc1	mC	mC_20	448114...448129	MHP7448_0357	447850	264	-4.8	AATCAAAAAAATGGACTTTTTAAGCAAAAAGTTTTTTTTTTTTTTT
t_164	tc1	mC	mC_20	448195...448212	MHP7448_0357	447850	345	-2.7	AAAAATTTAAAAAAAGACTATAAATTTATTGTCTTTTTTTGTTTTATG
wf_375	tc4	pC	TU_060	448184...448213 c	glpF	448242	29	-2.22	AGACAATAAATTTATAGTCTTTTTTTAAAT
a_210	tc1	pC	TU_060	447876...447916 c	glpF	448242	337	-6.9	TCAATAAAAAAAGCACTAAATTAGTGCTTTTTTTATGTGAT
t_162	tc1	pC	TU_060	447890...447904 c	glpF	448242	338	-8.6	AATTCAATAAAAAAAGCACTAAATTAGTGCTTTTTTTATGTGATA
a_214	tc1	int.	TU_061	454614...454663	MHP7448_0362	454591	34	-6.1	ATTAATAAAAATAGGAAAAATATTTAATTTTTCCTAtTTTTTTCTTTTTT
t_165	tc1	int.	TU_061	454625...454649	MHP7448_0362	454591	34	-8.8	CGAAATTAATAAAAATAGGAAAAATATTTAATTTTTCCTATTTTTTTCTTTTTTT
w_062	tc1	int.	TU_061	454625...454659	MHP7448_0362	454591	34	-8.34	TAGGAAAAATATTTAATTTTTCCTATTTTTTTCTT
w_063	tc1	int.	TU_061	457472...457510	MHP7448_0365	457329	143	-6.07	TTGGTCAAAGTTTTACAAGGATTGGCCGAGATAATTTTG
t_170	tc2	pC	TU_061	467268...467308	MHP7448_0371	467071	197	-11.6	TTGAAGAACTTTGTTATATTTTTCCTAATTTAAAAATATTAAATTAGGAAAAATAATATTAAAGAAATTAT
t_171	tc2	pC	TU_061	467271...467305	MHP7448_0371	467071	200	-13.3	AAGAACTTTGTTATATTTTTCCTAATTTAAAAATATTAAATTAGGAAAAATAATATTAAAGAAAT
w_064	tc2	pC	TU_061	467274...467312	MHP7448_0371	467071	203	-10.4	TTCCTAATTTAAAAATATTAAATTAGGAAAAATAATATT
t_172	tc1	pC	TU_061	467340...467359	MHP7448_0371	467071	269	-9.4	TAAATATTTAAAAAAGTTGACTAAATTTAGTCAACTTTTTTAATAAATTA
w_163	tc1	pC	TU_062	467365...467408 c	MHP7448_0372	467402	-6	-6.02	GGAATAAAAATTTAAAAAACAGATTATTTATTCCTAATTTATTA
t_173	tc2	pC	TU_062	467340...467359 c	MHP7448_0372	467402	43	-9.4	TAATTTATTAAAAAAGTTGACTAAATTTAGTCAACTTTTTTAAATATTTA
w_162	tc2	pC	TU_062	467330...467359 c	MHP7448_0372	467402	43	-7.67	GTTGACTAAATTTAGTCAACTTTTTTAAAT
w_161	tc1	pC	TU_062	467264...467302 c	MHP7448_0372	467402	100	-11.47	TTCCTAATTTAATATTTTTAAATTAGGAAAAATATAACA
a_224	tc1	int.	TU_062	473354...473398 c	sgaA	473417	30	-8.8	TAATTTTTGAGAACCTACAATTTTTGTAGGTTTTTTTTTTTTTTT
w_164	tc1	int.	TU_062	473357...473387 c	sgaA	473417	30	-8.43	AACCTACAATTTTTGTAGGTTTTTTTTTTTT
t_174	tc1	int.	TU_062	473369...473385 c	sgaA	473417	32	-9.5	TCTAATTTTTGAGAACCTACAATTTTTGTAGGTTTTTTTTTTTTTTT
t_177	tc1	int.	TU_062	474535...474560 c	ulaA	474640	80	-10.7	AATTTTAAACAAGAAGTTTTGATTTTACTAAAAATCAAAACTTTTTTTAATATTAA
t_178	tc1	int.	TU_062	476466...476499 c	MHP7448_0377	476508	9	-9.9	AATCTAGAAGAATTTCGTTTTTTTAACAAAAATTTTTGTTAAAAAAACCCTGGTTTTTATACGT
w_165	tc1	int.	TU_062	476412...476447 c	MHP7448_0377	476508	61	-4.54	TCGATCTTTTTAGACTAAATTTTCGAAAGGAAATAT
t_179	tc1	int.	TU_062	477679...477704 c	MHP7448_0378	477746	42	-5.5	TTTTTTAATTTTGCAAGCAAAACTAGAAAATTAGTTTTGCCTTTTATTTTTATAAA
t_180	tc1	int.	TU_062	477680...477703 c	MHP7448_0378	477746	43	-9	TTTTTAATTTTGCAAGCAAAACTAGAAAATTAGTTTTGCCTTTTATTTTTATAA
w_166	tc1	int.	TU_062	477670...477703 c	MHP7448_0378	477746	43	-9.17	GCAAAACTAGAAAATTAGTTTTGCCTTTTATTTT
t_181	tc1	int.	TU_063	483201...483245	MHP7448_0382	483188	13	-13.4	TAAGAAAAATCAAAATTTTAATACAAAAAAACTTTCAAAAAACGTTTTTTTGTATTAAAATTTAAGGTAAATTAA
t_184	tc3	pC	TU_063	485601...485633	MHP7448_0383	485598	3	-8.1	ATTGCTACGCTAAAATAAAAAAATACTTTGAATTTAAGTATTTTTTTATTTTAGAATCTGATT
w_065	tc3	pC	TU_063	485771...485814	MHP7448_0383	485598	173	-4.92	GCTTTCCGTTTTTATAAAATAAGGATGTCGGGGTTCCTTGAACT
t_183	tc3	pC	TU_064	485601...485633 c	MHP7448_0384	485694	61	-8.1	AATCAGATTCTAAAATAAAAAAATACTTAAATTCAAAGTATTTTTTTATTTTAGCGTAGCAAT
w_167	tc3	pC	TU_064	485566...485597 c	MHP7448_0384	485694	97	-5.34	TAGCGTAGCAATTGTTGTGTTGTTTTTTTATA
t_187	tc1	pC	TU_065	490790...490818	MHP7448_0389	490554	236	-9.1	CAAAATGAAAGAAAATTACCATATTTTTTTAAAAAATATGGGAATTTTTGCAAAAAACA
t_189	tc1	pC	TU_065	490819...490851	MHP7448_0389	490554	265	-9.5	TAAAAAATATGGGAATTTTTGCAAAAAACATTAATTTTTTTGCAAAAATTTAAAAAACAGGAA
w_169	tc2	mC	mC_21	490812...490848 c	MHP7448_0390	490885	37	-8.32	TTGCAAAAAAATTAATGTTTTTTGCAAAAATTCCCAT
t_185	tc2	mC	mC_21	490785...490823 c	MHP7448_0390	490885	62	-9.2	ATTAATGTTTTTTGCAAAAATTCCCATATTTTTTAAAAAAATATGGTAATTTTCTTTCATTTTGATTAA
t_186	tc2	mC	mC_21	490790...490818 c	MHP7448_0390	490885	67	-9.1	TGTTTTTTGCAAAAATTCCCATATTTTTTAAAAAAATATGGTAATTTTCTTTCATTTTG
t_188	tc2	mC	mC_21	490793...490815 c	MHP7448_0390	490885	70	-10.8	TTTTTGCAAAAATTCCCATATTTTTTAAAAAAATATGGTAATTTTCTTTCATT
w_168	tc2	mC	mC_21	490783...490815 c	MHP7448_0390	490885	70	-6.83	CCATATTTTTTAAAAAAATATGGTAATTTTCTT
a_233	tc1	int.	TU_066	495562...495604	ftsZ	495382	43	-7.3	CGTAATTTTTCGCTCCTTTTTTAAATGGGGCTTTGATTTTAAA
t_190	tc1	int.	TU_066	495494...495516	ftsZ	495382	112	-3.6	AATAAAAAGGTGTTTTTTTTTATAATTTTTTTAAAAAATTTTTTTTACTTGCA
w_066	tc1	int.	TU_066	495573...495602	ftsZ	495382	191	-4.95	GCTCCTTTTTTAAATGGGGCTTTGATTTTA
wf_388	tc1	pC	TU_067	498883...498923 c	MHP7448_0397	498915	-8	2.17	GGTTATTAATTTTTTCTAGGAAAAAATGGTTTTTCTAATTT
wf_387	tc1	pC	TU_067	498763...498784 c	MHP7448_0397	498915	131	-0.68	GCATTGCGATGCTTAAAAAAAC
wf_386	tc4	pC	TU_067	498742...498776 c	MHP7448_0397	498915	139	-3.64	ATGCTTAAAAAAACAGTTATAGCATAAATTCCATT
wf_136	tc1	pC	TU_066	499015...499045	metG	498918	97	-1.76	GTTGATTTTAAAATAATTGGCGTTAGATAAA
wf_137	tc4	pC	TU_066	499067...499093	metG	498918	149	-3.21	GACGGTCTTTTCCTGTCCTGTTAAAAA
t_192	tc1	int.	TU_067	499864...499912 c	rnc	499991	79	-10.7	TAGTAACAATAAAAATTAAAATATTGCCTAATTTAGAAATTTTCAAAAATATGCAATATTTTAAGTAATTTTTTTGAAA
a_237	tc1	int.	TU_068	503120...503179	MHP7448_0400	503127	4	-6.01	TAAAATAAAAAACTCGTAAGTTTCAAAATTAATAAAATTTACGAGTtTTTTATTTTTCAT
t_194	tc1	int.	TU_068	503132...503164	MHP7448_0400	503127	5	-4.3	TTTTAAAATAAAAAACTCGTAAGTTTCAAAATTAATAAAATTTACGAGTTTTTTATTTTTCAT
w_067	tc1	int.	TU_068	503187...503224	MHP7448_0400	503127	60	-5.56	CACCAGTTGATAGAATTATTATGAGGTGGGAATTTAAC
w_068	tc1	int.	TU_068	509438...509474	MHP7448_0404	509457	-19	-6.81	TTCCGCTTTATTATTGATAAATCGGAAAATTAACCAA
t_197	tc1	int.	TU_068	509497...509523	MHP7448_0404	509457	40	-7.6	CTATTTTTTCCTTTTTTAAAGTTTTTTTGCAAAAAATTTTAATTTTAGTTGAAACAA
wf_140	tc3	pC	TU_068	511202...511227	ruvB	511160	42	-3.91	GGGGTTTGATTACCTTAATATTAGAC
wf_141	tc3	pC	TU_068	511256...511278	ruvB	511160	96	-2.29	TGAGAAAATCTCAGACCATAATC
wf_143	tc3	pC	TU_068	511299...511321	ruvB	511160	139	-2.81	GCAATAAATTTGCAAATTTTTCT
w_171	tc3	pC	TU_069	511086...511112 c	MHP7448_0407	511176	64	-6.47	CCTCCGACCACGCGAGGTTTTCTCGAT
w_170	tc3	pC	TU_069	511025...511067 c	MHP7448_0407	511176	109	-5.56	TGGCGGCTCGATAATATTGATAATGGTTTGTCGATGTTCTTTT
t_198	tc1	int.	TU_069	514315...514331 c	MHP7448_0409	514367	36	-4.5	TTAATATAAATATAATTAGGAAAAATTTCTAATTTTTTTTGGTTTTA
w_172	tc1	int.	TU_069	517108...517164 c	MHP7448_0411	517361	197	-10.03	TTGGTTTTCTTATTTCCTTAATTTAATTTTAAAAAAAGGAAAACCAAAGTAAAATTA
w_173	tc1	int.	TU_069	519904...519931 c	MHP7448_0414	519994	63	-7.4	ATCCGAATCAATTCGGATTTTTTTAATT
t_202	tc1	int.	TU_069	519915...519930 c	MHP7448_0414	519994	64	-7.6	TTTCTACTAATTTAATCCGAATCAATTCGGATTTTTTTAATTTTTA
w_174	tc1	int.	TU_069	527099...527134 c	MHP7448_0417	527326	192	-7.83	GCAGAAAGTTTCTTAAAACGTTCTGCTGATCTGCAT
t_203	tc1	int.	TU_069	529216...529235 c	MHP7448_0418	529296	61	-3.7	TTTGTTTTTAATTAGTACTAAATATTTTTTTAGTATTTTTTTCTTATTTC
a_248	tc1	int.	TU_069	528911...528954 c	MHP7448_0418	529296	353	-7.2	TATTGTAGGAGTGATCGTTGTTGCAGCGATTATTTGATTTATTG
w_175	tc1	int.	TU_069	532512...532537 c	MHP7448_0420	532570	33	-5.75	GAGCCAATTAAGGCTCAAAAACAAAA
t_205	tc1	int.	TU_070	543209...543244	tkt	543228	-19	-7.2	ATTTAGTTACAAAAATAAAGAAAATTATAGTTTAGATTAAAATTTTCTTTATTTTTGTAAAAAAAC
t_206	tc1	int.	TU_070	543299...543342	tkt	543228	71	-13	CTCACTTTTTTATTTTCTTATTTCAATTAAAAATATGGACCTTTTTAATTGAAATAAGATTTTTTTCTATTTTT
w_069	tc3	pC	TU_070	545473...545504	mnmA	545415	58	-4.89	AGTGCGGTTATAACCGATCACTTTTGATTTGA
t_207	tc3	pC	TU_071	545434...545471 c	MHP7448_0431	545455	-16	-14.7	GTTATAACCGCACTTTTTTCAAATTAATTTAATTTTTTAAATTAATTTGAAAATACATTAAATTGCTT
w_176	tc3	pC	TU_071	545256...545291 c	MHP7448_0431	545455	164	-8.6	TAGGAAATTCAGAAGGAATTATCCTGAATTTTTTCG
t_208	tc1	int.	TU_071	546823...546836 c	MHP7448_0432	547078	242	-5.3	TTTCTACTAATTTATCGTTAATTTTAACGTTTTTTTTAACTTTT
t_209	tc1	int.	TU_071	548607...548644 c	MHP7448_0433	548678	34	-11.7	TTATAGTATTAATCATACCTAAAAAAAATCAAAATATTTATTTTTTTTAGGTATTTTTTATAAGTAAA
w_177	tc1	int.	TU_071	548597...548644 c	MHP7448_0433	548678	34	-11.49	TACCTAAAAAAAATCAAAATATTTATTTTTTTTAGGTATTTTTTATAA
w_178	tc1	int.	TU_071	554511...554540 c	MHP7448_0439	554663	123	-5.3	CCAATTTTAAAAAAAATTGGACTTTTTTAG
t_214	tc1	int.	TU_071	554408...554433 c	MHP7448_0439	554663	230	-7.1	ATTTCCGAATTTCTTTTGAATTTTTTCTTGGAAAAATTCAATTTTAGTGTATAATT
a_260	tc1	int.	TU_072	558841...558878	MHP7448_0441	558878	-26	-6.2	TATGCAGAAATCGCCGTAAATCGGTGTTTTTTACCCGT
t_217	tc3	pC	TU_073	560738...560770 c	MHP7448_0443	560805	35	-5.8	AAAATTTTATAAAAATCAAAATCTTAGTACTAAATTTTAAGATTTTGATTTTTTTATTAGTTT
w_179	tc1	int.	TU_073	563081...563119 c	MHP7448_0444	563107	-12	-9.94	GAGGGAAAGCTAGAAGGGGCGATTCCTTCTTTTTTAAGG
a_266	tc1	int.	TU_073	563079...563118 c	MHP7448_0444	563107	0	-5.9	AGGGAAAGCTAGAAGGGGCGATTCCTTCTTTTTTAAGGCT
t_220	tc1	int.	TU_073	562755...562782 c	MHP7448_0444	563107	325	-10.1	AAAAGAAAAAAAAAGCAAAAAACTAGTTTAATCTAGTTTTTTGTTTTTGATAGGTAGT
a_263	tc1	int.	TU_073	562747...562788 c	MHP7448_0444	563107	330	-0.7	AAAAAGCAAAAAACTAGTTTAATCTAGTTTTTTGTTTTTGAT
t_221	tc1	int.	TU_073	562762...562775 c	MHP7448_0444	563107	332	-2.4	AAAAAAAGCAAAAAACTAGTTTAATCTAGTTTTTTGTTTTTGAT
w_070	tc1	int.	TU_074	583120...583150	MHP7448_0446	583006	114	-5.84	GGGCTGAATAAATTTTTGCCTGACTATCACT
w_071	tc1	int.	TU_074	583197...583235	MHP7448_0446	583006	191	-5.23	ACTGAGGTTTGAATATTTTTATCTTTGGTTAGATTGCTA
a_280	tc1	int.	TU_074	583240...583283	MHP7448_0446	583006	245	-6.8	TTTCAATTTCATATTCAGTTCCGGGCTGGGTATTTTCAAAATTT
w_072	tc1	int.	TU_074	585799...585833	MHP7448_0447	585773	26	-5.96	GTCCGGGGTGTAAATTATTTAGGGCAAATTCAACT
w_073	tc1	int.	TU_074	585979...586006	MHP7448_0447	585773	206	-4.63	TTGCTGCCTCATCGGCAAATTTAACTGA
t_232	tc1	pC	TU_074	586844...586895	MHP7448_0448	586613	231	-18	AAAGTTGTTTTAAAATTAGAATAATCTTAAAAAATAAAAATAATTTCATTTTTTAAGATTATTCTAATAATTCCTGTAATTT
t_233	tc1	pC	TU_074	586850...586889	MHP7448_0448	586613	237	-11.2	GTTTTAAAATTAGAATAATCTTAAAAAATAAAAATAATTTCATTTTTTAAGATTATTCTAATAATTCCTG
t_234	tc1	pC	TU_074	586853...586886	MHP7448_0448	586613	240	-8.5	TTAAAATTAGAATAATCTTAAAAAATAAAAATAATTTCATTTTTTAAGATTATTCTAATAATTC
t_231	tc3	pC	TU_075	586844...586895 c	engB	586887	-8	-20.2	AAATTACAGGAATTATTAGAATAATCTTAAAAAATGAAATTATTTTTATTTTTTAAGATTATTCTAATTTTAAAACAACTTT
t_229	tc3	pC	TU_075	586753...586779 c	engB	586887	108	-6.8	AAAAATACCGTTAATTTTTTCTAAAAAATTTTTTTTGAAAAATTTCTTTTAAGTTTT
t_230	tc3	pC	TU_075	586767...586779 c	engB	586887	108	-3.5	AAAAATACCGTTAATTTTTTCTAAAAAATTTTTTTTGAAAAAT
a_282	tc1	int.	TU_075	588450...588492 c	MHP7448_t25	588499	18	-7.2	TTTGACCAAAAGATGCTAAAAAATCGGCATCTTTTTACTTAAT
wf_161	tc3	pC	TU_076	602018...602041	rluD	601878	140	-3.74	AACCGTATTTGGTTTTAGCCGTTT
wf_164	tc3	pC	TU_076	602079...602101	rluD	601878	201	-3	TGGGGTACTTCCATATTAGTTTT
wf_165	tc3	pC	TU_076	602115...602136	rluD	601878	237	-2.92	TGGATAATTCCGTATCGATCTG
w_181	tc3	pC	TU_077	601798...601833 c	rplA	601940	107	-6.19	GTCTGCCTGAAATTCGCGGCTTAGACCATTAAGATC
w_180	tc1	pC	TU_077	601663...601693 c	rplA	601940	247	-10.1	GGCGAATTTGATGGGTTCGCCCGGTTTCAAG
w_182	tc1	int.	TU_077	603244...603312 c	MHP7448_t26	603308	-4	-23.09	CACCAAATCAAAGTTTAAAAAAGAAATTTAGTGTTAAATTTTTAAGTTTTGATTTGGTGAAAAGAAGTT
t_237	tc1	int.	TU_079	609469...609500 c	trmB	609496	-4	-4.6	TTGAAGCTATTTTTATCTAAACCTATATTTTTAAATATAGGTTTAACTTTTTTATTAGAAAA
t_238	tc1	int.	TU_079	609470...609499 c	trmB	609496	-3	-8.1	TGAAGCTATTTTTATCTAAACCTATATTTTTAAATATAGGTTTAACTTTTTTATTAGAAA
t_239	tc1	int.	TU_079	609471...609498 c	trmB	609496	-2	-11.6	GAAGCTATTTTTATCTAAACCTATATTTTTAAATATAGGTTTAACTTTTTTATTAGAA
w_183	tc1	int.	TU_079	609463...609496 c	trmB	609496	0	-8.74	AACCTATATTTTTAAATATAGGTTTAACTTTTTT
t_240	tc1	int.	TU_079	609475...609494 c	trmB	609496	2	-8	CTATTTTTATCTAAACCTATATTTTTAAATATAGGTTTAACTTTTTTATT
t_241	tc1	int.	TU_080	619592...619619	ptsI	619470	122	-7.2	TAATTTTTTTTAATTCGTATTTTTTTCTTTGGAAAAAAATAAGTTTTTGGTATACTTT
t_243	tc2	pC	TU_080	621104...621129	MHP7448_0474	621112	-8	-6.3	TATCATAATTTAAAATTTGCATAATTTAATAATTACGCAAATTTTTTTAATATTTA
w_074	tc2	pC	TU_080	621105...621138	MHP7448_0474	621112	-7	-5.3	TTGCATAATTTAATAATTACGCAAATTTTTTTAA
t_242	tc2	pC	TU_081	621104...621129 c	pfs	621142	13	-8.5	TAAATATTAAAAAAATTTGCGTAATTATTAAATTATGCAAATTTTAAATTATGATA
w_184	tc2	pC	TU_081	621095...621128 c	pfs	621142	14	-7.63	TTGCGTAATTATTAAATTATGCAAATTTTAAATT
t_244	tc1	int.	TU_081	624128...624147 c	atpD	624347	200	-4.4	ATGTTAATTAAAAAATTTTCAAATTTATTTGGAAATTTTTTAATTTTTGT
w_185	tc1	int.	TU_081	625534...625579 c	atpA	625736	157	-9.08	CGGTTGTAATTGCCAAAGCGGCTCCAATTGCAGTTGGCTCACAAGT
w_075	tc3	mC	mC_22	634234...634272	MHP7448_0485	634102	132	-6.88	CGTTAATCCAATAATTTGGAAAATTAGCGCAGTCAGTCA
t_247	tc3	pC	TU_082	634105...634128 c	MHP7448_0486	634147	19	-7	AATTTTGAAATTTTTTTATATTTTTTTCGAAAAATATAATTTTAGTCAAATTTT
w_186	tc3	pC	TU_082	634010...634049 c	MHP7448_0486	634147	98	-6.15	CTTGATTACAGGCGCTTGTATGAAATCGAGCTGTTTCTTT
t_251	tc1	int.	TU_082	634876...634897 c	mtgE	634953	56	-8.9	TATTAATTAAGACAATTTCTGAAATTAATTTCAGAAATTGTAAAATTATAAA
w_187	tc1	int.	TU_082	634868...634895 c	mgtE	634953	58	-4.91	TCTGAAATTAATTTCAGAAATTGTAAAA
a_310	tc2	pC	TU_083	645232...645285	MHP7448_0494	645219	24	-5.12	TACCATAAAAAAAGTTTTCTTGCATTTTTTAAGAAAACTTtTTTTTTATTTTTT
t_252	tc2	pC	TU_083	645245...645269	MHP7448_0494	645219	26	-5.1	TATACCATAAAAAAAGTTTTCTTGCATTTTTTAAGAAAACTTTTTTTTTATTTTT
w_188	tc2	pC	TU_084	647307...647341 c	MHP7448_0496	647538	197	-14.53	GGACCCGTAATAAAATTACGGGTCTTTTTTATTAG
a_313	tc2	pC	TU_084	647305...647351 c	MHP7448_0496	647538	198	-12.7	CTGAAAATTAGGACCCGTAATAAAATTACGGGTCTTTTTTATTAGTC
t_256	tc2	pC	TU_084	647318...647340 c	MHP7448_0496	647538	198	-15	ATTACTGAAAATTAGGACCCGTAATAAAATTACGGGTCTTTTTTATTAGTCAA
a_311	tc1	pC	TU_084	647220...647270 c	MHP7448_0496	647538	279	-5.1	AATAAAAAAAAAGTTTTCTTAAAAAATGCAAGAAAACTTTTTTTATCCTGA
t_257	tc1	int.	TU_084	657779...657792 c	MHP7448_0498	657874	82	-3.9	TGGTCAAAAAAACAACTAATTTGGATTAGTTTTTTTGGATAAAT
w_189	tc1	int.	TU_084	661970...662020 c	oppF	662031	11	-14.73	GAGCTGTAATTTTGAAAAAAATTTTTAAAAAATTACAGCTCTAACTAAGTT
w_076	tc2	pC	TU_085	674286...674329	pdhD	674249	37	-9.01	AACGATGTAAAAAACTTTTTTGTTTTACATCGTTTTTTTTTAAA
a_329	tc2	pC	TU_085	674277...674330	pdhD	674249	39	-6.94	ATTCCTGAAAACGATGTAAAAAACTTTTTTGTTTTACATCGTTTTTTTTTAAAT
t_259	tc2	pC	TU_085	674288...674317	pdhD	674249	39	-6.6	TTAAATTCCTGAAAACGATGTAAAAAACTTTTTTGTTTTACATCGTTTTTTTTTAAATTA
t_261	tc2	pC	TU_085	674419...674450	pdhD	674249	170	-8.3	TAAATTAAAAAAAAATTAGGTTTTTGTTTTTTTTAATAAAAACCTAATTTTTTGTTGTATAA
w_077	tc2	pC	TU_085	674420...674459	pdhD	674249	171	-11.72	TAGGTTTTTGTTTTTTTTAATAAAAACCTAATTTTTTGTT
a_330	tc2	pC	TU_086	674403...674463 c	ackA	674478	26	-4.75	ATACAACAAAAAATTAGGTTTTTATTAAAAAAAACAAAAACCTAATTtTTTTTTAATTTAG
t_260	tc2	pC	TU_086	674419...674450 c	ackA	674478	28	-6.1	TTATACAACAAAAAATTAGGTTTTTATTAAAAAAAACAAAAACCTAATTTTTTTTTAATTTA
w_191	tc2	pC	TU_086	674410...674449 c	ackA	674478	29	-6.27	TAGGTTTTTATTAAAAAAAACAAAAACCTAATTTTTTTTT
w_190	tc1	pC	TU_086	674276...674319 c	ackA	674478	159	-12.37	AACGATGTAAAACAAAAAAGTTTTTTACATCGTTTTCAGGAATT
w_193	tc1	int.	TU_086	679086...679113 c	MHP7448_0512	679137	24	-10.53	CAGGGGTTTTAGCCCCTGTCTATCAAGT
w_192	tc1	int.	TU_086	678963...678984 c	MHP7448_0512	679137	153	-4.84	GCGCTTATGCGCAGAAAGAATT
w_078	tc1	int.	TU_087	681588...681640	MHP7448_0513	681531	57	-8.22	TAGCTTAAATTTTATATAATTTACCTAATAAAATTTAGAGCTAATTTTTTATT
a_334	tc1	int.	TU_087	685024...685070	MHP7448_0516	685014	21	-7.3	TATCGACATCGGCGGAACAAATACACGTTTTGCaaTTTTTAGTGATA
wf_179	tc3	pC	TU_087	685962...685988	glck	685894	68	-4.13	TTGCCTAATTTAGGTAGAATCAATTTT
wf_463	tc1	pC	TU_088	685955...685975 c	MHP7448_0518	686135	160	-0.56	CCTAAATTAGGCAAAAATGCA
a_338	tc2	mC	mC_23	697590...697633	MHP7448_0522	697559	42	-7.4	AAAAATAAAAAACTTCAGAATAAACTGAAGTTTTTTTATGAATA
t_266	tc2	mC	mC_23	697602...697619	MHP7448_0522	697559	43	-5.6	TTCAAAAATAAAAAACTTCAGAATAAACTGAAGTTTTTTTATGAATAT
w_079	tc2	mC	mC_23	697602...697629	MHP7448_0522	697559	43	-5.25	CTTCAGAATAAACTGAAGTTTTTTTATG
w_080	tc1	mC	mC_23	697702...697738	MHP7448_0522	697559	143	-9.33	ACCACCTTCTCGGATCGAGAATTTGGTTCCCTGCTCA
w_081	tc1	mC	mC_23	697729...697761	MHP7448_0522	697559	170	-5.24	TCCCTGCTCAACGGCAATTGGGGCAATTAATTC
t_264	tc2	pC	TU_089	697595...697626 c	tuf	697660	34	-7.5	ATTTAAAATATTCATAAAAAAACTTCAGTTTATTCTGAAGTTTTTTATTTTTGAAATAAATT
a_337	tc2	pC	TU_089	697587...697632 c	tuf	697660	39	-8.7	ATTCATAAAAAAACTTCAGTTTATTCTGAAGTTTTTTATTTTTGAA
t_265	tc2	pC	TU_089	697602...697619 c	tuf	697660	41	-5.6	ATATTCATAAAAAAACTTCAGTTTATTCTGAAGTTTTTTATTTTTGAA
w_194	tc2	pC	TU_089	697592...697619 c	tuf	697660	41	-7.35	CTTCAGTTTATTCTGAAGTTTTTTATTT
t_263	tc2	pC	TU_089	697582...697598 c	tuf	697660	62	-5.3	TTTATTCTGAAGTTTTTTATTTTTGAAATAAATTTTTTTAGTGTATA
t_268	tc1	int.	TU_089	699142...699186 c	lon	699167	-19	-9	CTTATCAACAAATTTATGATTTTATTTTTAAATAGGAAAACTATTAAAAAATAAAATCAGTTTAAAAACTGCGGT
t_270	tc1	int.	TU_089	699143...699185 c	lon	699167	-18	-12.5	TTATCAACAAATTTATGATTTTATTTTTAAATAGGAAAACTATTAAAAAATAAAATCAGTTTAAAAACTGCGG
t_267	tc1	int.	TU_089	699016...699041 c	lon	699167	126	-4.9	AATTATAAAAAGAATCATTTTAAAAATTATTTTTGAAAATGTTTATTTTTTTTTAA
w_195	tc1	int.	TU_089	698929...698970 c	lon	699167	197	-4.91	TTGCAAGGCTATTCAGCGGTGGTTTTTTGCAAGGTTTTATTA
t_271	tc1	int.	TU_089	702664...702678 c	upp	702648	-30	-4.2	AATTCCAGGAATTGGCGATGCAGGGGATCGTTTTTTTAGTGATTA
w_082	tc3	mC	mC_24	707097...707138	gyrA	707022	75	-6.41	CCTAAATTATGTGATTTTAGTTCAGATTTAGGAATAAATTTA
w_083	tc3	mC	mC_24	707171...707196	gyrA	707022	149	-6.48	CCCGAATTGTTTTGGGCCATCGCTAA
wf_472	tc1	pC	TU_090	707000...707036 c	pmsR	707063	27	4.12	GTGGTATAATTTATTTATTCATTCTGTTTTTCAGTTT
wf_471	tc1	pC	TU_090	706962...706992 c	pmsR	707063	71	1.41	ACTGATCAAACTAACTGCGGTAATTTCATCT
a_342	tc1	int.	TU_090	715381...715431 c	pyrH	715459	39	-8	TTTTATAAAAACATCTTGATTGAAAAAGCTCAAGATGtTTTTTCCTATCTT
wf_185	tc4	pC	TU_091	718286...718321	MHP7448_0537	718244	42	-3	TTGCTATTTTTAGGTAAATCAAGCAATTTCGAATCA
wf_186	tc4	pC	TU_091	718353...718384	MHP7448_0537	718244	109	-3.57	TTCGAATTATTAATGGTTTGGAATTAGGGTTA
t_274	tc2	pC	TU_092	718220...718254 c	MHP7448_0538	718264	10	-10.4	AGCTAGTTTTTTTAATATTTTTCCTTTATTTTATGTATAAAGGAAAAATATTTATTAAATCAACC
w_196	tc2	pC	TU_092	718215...718249 c	MHP7448_0538	718264	15	-8.51	TTCCTTTATTTTATGTATAAAGGAAAAATATTTAT
t_276	tc1	int.	TU_092	722465...722499 c	potA	722500	1	-10.4	AATGCTGAAATTTAATTTTTTTGAAAATTTTTGAAAAAATTTCAAAAAAAGTTTAAACCCCCGCA
wf_190	tc4	pC	TU_093	726500...726533	MHP7448_0544	726509	-9	-2.97	AAGGCTTTAGAAAAAAATTGCCTTAAATTTGTAA
wf_478	tc1	mC	mC_25	726490...726523 c	ktrA	726591	68	-2.71	AAGGCAATTTTTTTCTAAAGCCTTTTTGTTGATG
t_278	tc2	mC	mC_26	729242...729279	ktrB	729068	174	-12.5	ATTTCAGTTTTCAAAGAAATTTTTAAAAAAATCTAGGTTTTTTTAAAAATTTCTAGATTGTTTATTGT
t_281	tc2	mC	mC_26	729246...729275	ktrB	729068	178	-7.5	CAGTTTTCAAAGAAATTTTTAAAAAAATCTAGGTTTTTTTAAAAATTTCTAGATTGTTTA
t_279	tc2	pC	TU_094	729242...729279 c	MHP7448_0547	729311	32	-11.8	ACAATAAACAATCTAGAAATTTTTAAAAAAACCTAGATTTTTTTAAAAATTTCTTTGAAAACTGAAAT
t_280	tc2	pC	TU_094	729246...729275 c	MHP7448_0547	729311	36	-6.8	TAAACAATCTAGAAATTTTTAAAAAAACCTAGATTTTTTTAAAAATTTCTTTGAAAACTG
t_283	tc1	int.	TU_094	733628...733650 c	mtlF	733753	103	-3.6	TTTAGAGTTAAAATGTTTAAAAATAAGGTATTTTGAAATTTTTTTATTACTTT
t_282	tc1	int.	TU_094	733505...733540 c	mtlF	733753	213	-5	CAATAAAATTTTAAATGATCTATTTTGATTTTAAATCTACAAAATAGATCATTTTCTTTTTATTTT
w_197	tc1	int.	TU_094	733496...733539 c	mtlF	733753	214	-6.86	GATCTATTTTGATTTTAAATCTACAAAATAGATCATTTTCTTTT
a_346	tc1	int.	TU_094	733361...733407 c	mtlF	733753	357	-8.3	TTTTAATCTTTGGAATCGCTGGGATTGTGGTTTCaTCTTTTTCGGGC
w_085	tc2	mC	mC_27	737689...737741	MHP7448_0551	737563	126	-17.14	AGACTAATTCACTTTAACATTTTATGTTAATTTGAATTAGTCTTTAAATTAAA
t_284	tc2	mC	mC_27	737690...737730	MHP7448_0551	737563	127	-12.9	TAAAAAATAAAAAAAGACTAATTCACTTTAACATTTTATGTTAATTTGAATTAGTCTTTAAATTAAAGAAA
t_286	tc1	mC	mC_27	737788...737804	MHP7448_0551	737563	225	-2.3	GCAATTTAAAAATTATACTTTAATTTATAGTATTTTTTATTTTTGGA
w_198	tc2	pC	TU_095	737679...737731 c	ulaA	737882	151	-17.79	AGACTAATTCAAATTAACATAAAATGTTAAAGTGAATTAGTCTTTTTTTATTT
t_285	tc2	pC	TU_095	737690...737730 c	ulaA	737882	152	-12.9	TTTCTTTAATTTAAAGACTAATTCAAATTAACATAAAATGTTAAAGTGAATTAGTCTTTTTTTATTTTTTA
t_287	tc1	int.	TU_095	742676...742706 c	MHP7448_0558	742876	170	-4	ATTGTTTTATATACATCCAAAATTGACTCTTTGTGTCTATTTTGCATTTTTCTTTTTTATA
wf_197	tc4	pC	TU_096	758786...758820	MHP7448_0570	758608	178	-3.54	TGCCTCGCTAAGGCTCGGATGGGTATAAGCCATTT
a_353	tc1	mC	mC_28	758774...758810 c	pdhD-1	758738	-61	-5.8	TACCCATCCGAGCCTTAGCGAGGCaTTTTATTATCTT
wf_491	tc4	mC	mC_28	758507...758545 c	pdhD-1	758738	193	-4.51	TGGTTTTTCATTTATAAGGCGAAAAGTCATTATCCCAAT
wf_200	tc1	mC	mC_29	761536...761576	nagA	761432	104	-1.88	CCTTTTTCATTAATTTTACGAATATCAAAGGCATTTGGATT
wf_493	tc1	pC	TU_097	761404...761427 c	fba-1	761487	60	-0.02	TTGCTAATTCGCGGTAAATTTGGC
a_356	tc1	int.	TU_097	763933...763978 c	nagB	764123	156	-8.2	ATGTTCCCAATTGCCGTTTTACCGATTGCGGCAcTTTTATTACGAA
w_086	tc1	int.	TU_098	765910...765950	rpsD	765872	38	-8.36	ATCCAGAAATAATTTTTAAATGTTTTTGGATTTTTTTCTAA
t_295	tc1	int.	TU_098	765911...765939	rpsD	765872	39	-4.7	ATTTTTAGAAAAAAATCCAGAAATAATTTTTAAATGTTTTTGGATTTTTTTCTAAATGT
a_357	tc1	pC	TU_098	767186...767231	fpg	767247	-50	-4.1	CAGTTATTGCTGGTAGGGGAACATATTTTTGCCcTTTTTGTCAAAA
wf_202	tc4	pC	TU_098	767299...767322	fpg	767247	52	-2.53	TGGCTTAAAAGTCAGTGAAAAGCG
wf_203	tc1	pC	TU_098	767468...767490	fpg	767247	221	-1.64	AGGAGAAATTCCTAAATTAATAT
w_199	tc3	pC	TU_099	767190...767220 c	MHP7448_0579	767360	140	-4.65	AGGGCAAAAATATGTTCCCCTACCAGCAATA
a_358	tc1	int.	TU_099	770139...770184 c	dnaE	770100	-73	-6.6	TGAGACAAAAAAACACTATGAATTTATAGTGTTTTTTTCAAAACCA
wf_204	tc4	mC	mC_30	780004...780026	pulA	779873	131	-2.48	GGTTTTTTTAACCAAATCAATCC
wf_496	tc1	pC	TU_100	779813...779838 c	glpD	779974	136	-1.07	TCTGAATTAAATTAGGAATAACTTTA
t_297	tc1	int.	TU_101	792125...792145	MHP7448_0596	792094	31	-8.2	TATCGAAAATAGATATCGCGAGGTCATTCCGCGCGATTTTATTTCAACAAG
w_087	tc1	int.	TU_101	793922...793964	MHP7448_0597	793856	66	-5.49	GCTTTTTTGGTTTAAAAAGAGGGGTAAAAAGGTTATCAGAAAC
a_372	tc1	int.	TU_101	801964...802018	ppa	801947	28	-4.94	ATTTTTGTAAAAACCAAATAAAATTTAAAATTTATTTGGTTtTTTTTCTTTTTAA
w_088	tc1	int.	TU_101	801975...802014	ppa	801947	28	-8.99	AACCAAATAAAATTTAAAATTTATTTGGTTTTTTTTCTTT
t_298	tc1	int.	TU_101	801977...802002	ppa	801947	30	-6.3	GAATTTTTGTAAAAACCAAATAAAATTTAAAATTTATTTGGTTTTTTTTCTTTTTA
a_374	tc1	int.	TU_101	803653...803702	xylF	803556	108	-9.4	AAAAAATAAAAAATCCGGACTATTTTTGTTCCGGATTTTTTATTTTTGTG
w_089	tc1	int.	TU_101	803665...803698	xylF	803556	109	-9.88	ATCCGGACTATTTTTGTTCCGGATTTTTTATTTT
a_376	tc1	int.	TU_101	803655...803699	xylF	803556	110	-7.9	AAAATAAAAAATCCGGACTATTTTTGTTCCGGATTTTTTATTTTT
t_299	tc1	int.	TU_101	803666...803687	xylF	803556	110	-5.1	TAAAAAAATAAAAAATCCGGACTATTTTTGTTCCGGATTTTTTATTTTTGTG
t_300	tc1	int.	TU_101	808511...808527	tdk	808471	40	-5.3	TAGTTTTTTCCAGCGTAATTATGGTATAATTATTTTTTGCATACGCA
w_090	tc1	int.	TU_101	808632...808687	MHP7448_t28	808613	19	-23.45	ATCCTTTCTTGAAAAAATATATTGAATTATTTTTTCAAGAAAGGATTTATTTAATA
a_379	tc1	int.	TU_101	809011...809058	ptsH	808979	43	-10.1	CTCCCAAAAAAAAACCCGTAATAAATGACGGGTTTTTTCTTTTTCTCC
w_091	tc1	int.	TU_101	809023...809054	ptsH	808979	44	-9.69	AACCCGTAATAAATGACGGGTTTTTTCTTTTT
a_381	tc1	int.	TU_101	809014...809054	ptsH	808979	46	-7.3	CCAAAAAAAAACCCGTAATAAATGACGGGTTTTTTCTTTTT
t_302	tc1	int.	TU_101	809025...809042	ptsH	808979	46	-5.5	TCTCCCAAAAAAAAACCCGTAATAAATGACGGGTTTTTTCTTTTTCTC
t_303	tc1	int.	TU_101	809042...809097	ptsH	808979	63	-13.9	CGTAATAAATGACGGGTTTTTTCTTTTTCTCCATAATTTTTTATTATTAATTATGGAGAAAAAGAAAAAAATTATAAAAAAATATA
t_304	tc1	int.	TU_101	809043...809096	ptsH	808979	64	-17.4	GTAATAAATGACGGGTTTTTTCTTTTTCTCCATAATTTTTTATTATTAATTATGGAGAAAAAGAAAAAAATTATAAAAAAATAT
w_092	tc2	pC	TU_101	809947...809976	MHP7448_0610	809798	149	-6.73	ACACTATAAATTTATAGTGTTTTTTATAAA
a_383	tc2	pC	TU_101	809937...809978	MHP7448_0610	809798	150	-5.9	GAAATAAAAAACACTATAAATTTATAGTGTTTTTTATAAAAA
t_306	tc2	pC	TU_101	809948...809965	MHP7448_0610	809798	150	-7.1	CTTAGAAATAAAAAACACTATAAATTTATAGTGTTTTTTATAAAAATA
w_200	tc2	pC	TU_102	809937...809966 c	MHP7448_0611	810129	163	-6.64	ACACTATAAATTTATAGTGTTTTTTATTTC
a_382	tc2	pC	TU_102	809935...809976 c	MHP7448_0611	810129	164	-5.9	TTTATAAAAAACACTATAAATTTATAGTGTTTTTTATTTCTA
t_305	tc2	pC	TU_102	809948...809965 c	MHP7448_0611	810129	164	-7.1	TATTTTTATAAAAAACACTATAAATTTATAGTGTTTTTTATTTCTAAG
t_307	tc1	int.	TU_102	825479...825495 c	rplL	825536	41	-5.1	AATTAAAATTCAAAAAGGTGTTTTAAACACCGTTTTTGTTTATTTTT
w_201	tc1	int.	TU_102	825402...825440 c	rplL	825536	96	-5.83	CCAATAAAATTTTTCTTTAATTTTTTTGGATTAAATTAT
wf_215	tc4	pC	TU_103	832018...832044	MHP7448_0621	831820	198	-3.11	GCTTTTTCTGCTAAAGCTTTAAATCTT
w_202	tc4	mC	mC_31	831633...831663 c	dam	831858	195	-4.69	TGGGGAAGATTATATTTTCCATATAAACCCT
w_203	tc4	mC	mC_32	838009...838047 c	MHP7448_0626	838137	90	-4.59	CACTTTGATGAGATAATTTTAAAAAAGTGTCCGGTTTTC
w_093	tc2	pC	TU_105	844181...844223	MHP7448_0628	844072	109	-8.35	AGCGGTCTTGCGATCGCCATTTTCAAAGCCGTTTGGATAAACT
a_391	tc2	pC	TU_105	844171...844211	MHP7448_0628	844072	110	-7.9	CAGGAAACAAAGCGGTCTTGCGATCGCcaTTTTCAAAGCCG
a_392	tc1	int.	TU_106	845977...846018 c	MHP7448_0630	846030	23	-7.8	TTTTTAAAAAGACACACTTTTGAGTGTGTTTTTTTATTTTTT
w_204	tc1	int.	TU_106	845980...846007 c	MHP7448_0630	846030	23	-7.46	ACACACTTTTGAGTGTGTTTTTTTATTT
t_310	tc1	int.	TU_106	845991...846006 c	MHP7448_0630	846030	24	-7.6	AATTTTTTAAAAAGACACACTTTTGAGTGTGTTTTTTTATTTTTTT
wf_515	tc1	mC	mC_33	853274...853307 c	gcp	853418	111	-1.37	TGGCGAATTTGCTGGTAATAGTCAATTCTTTTTT
wf_513	tc4	mC	mC_33	853191...853228 c	gcp	853418	190	-4.36	GCAAAAATCAGGTATAAATTCTGTTTGCAAAGTTAAAA
w_094	tc4	pC	TU_107	853648...853678	MHP7448_0634	853434	214	-4.89	CTGTTTTTTGAAAAGAAACAGCAATTTCAAC
w_206	tc3	pC	TU_108	856776...856799 c	nusG	856879	80	-4.68	TCACTTTTTAGTGAATATGAATAT
w_210	tc1	int.	TU_108	857595...857636 c	rpmG	857708	72	-4.98	TCGTCTTTTTATAAAGGAAATGAAAAGAGTGAAATGGCCTAG
w_209	tc1	int.	TU_108	857578...857603 c	rpmG	857708	105	-6.84	ATGGCCTAGCGGCCGTGTTACCTTTA
w_208	tc1	int.	TU_108	857496...857526 c	rpmG	857708	182	-5.48	TTGCAGTTACGGTTATTGCGGCACTTATTTG
w_207	tc1	int.	TU_108	857469...857508 c	rpmG	857708	200	-6.18	CGGCACTTATTTGGAATCAGGCTGGCGTCGGAATTTAAAA
w_095	tc3	pC	TU_109	871552...871578	MHP7448_0649	871547	5	-6.55	ATCCCTAAAAAAGGGATTTTCCAAAAT
w_096	tc3	pC	TU_109	871570...871605	MHP7448_0649	871547	23	-4.6	TTCCAAAATAATTTGATATGGTGGGAACGAATGGGA
w_097	tc3	pC	TU_109	871590...871633	MHP7448_0649	871547	43	-11.47	GTGGGAACGAATGGGATCGAACCATCGACCTCACGATTATCAGT
w_098	tc3	pC	TU_109	871634...871669	MHP7448_0649	871547	87	-8.16	CGTGTGCTCTAACCATCTGAGCTACGCTCCCATAAA
w_211	tc2	pC	TU_110	871542...871568 c	MHP7448_t30	871588	20	-8.18	ATCCCTTTTTTAGGGATTTTTTTATTT
t_313	tc2	pC	TU_110	871553...871567 c	MHP7448_t30	871588	21	-5.7	AATTATTTTGGAAAATCCCTTTTTTAGGGATTTTTTTATTTTCTA
t_314	tc1	int.	TU_110	872682...872725 c	ksgA	872713	-12	-11.6	CGACTTTTATTTTAACAATATTTTTTAAAAAAAATATTTTGTTTTTTTAAAAAATATTGTATAATTTTGATACA
t_315	tc1	int.	TU_110	872705...872722 c	ksgA	872713	-9	-4.3	CTTTTATTTTAACAATATTTTTTAAAAAAAATATTTTGTTTTTTTAAA
w_212	tc1	int.	TU_110	872632...872659 c	ksgA	872713	54	-6.46	CAACCAAAAATTTGGTTGCTTATTTATT
w_099	tc1	int.	TU_111	878483...878518	MHP7448_0656	878456	27	-10.32	AACCTAAACTTATTTCAGTTTAGGTTTTTATTTTCT
a_411	tc1	int.	TU_111	878473...878520	MHP7448_0656	878456	28	-8.9	AATTATAAAAAACCTAAACTTATTTCAGTTTAGGTTTTTATTTTCTAA
t_318	tc1	int.	TU_111	878485...878506	MHP7448_0656	878456	29	-7.4	TATAATTATAAAAAACCTAAACTTATTTCAGTTTAGGTTTTTATTTTCTAAT
w_100	tc1	int.	TU_111	878505...878552	MHP7448_0656	878456	49	-10.64	GGTTTTTATTTTCTAATTTCAAATTAGAAAATAAGACTTTTTTTAGAA
t_319	tc1	int.	TU_111	878507...878541	MHP7448_0656	878456	51	-8.2	TTATTTCAGTTTAGGTTTTTATTTTCTAATTTCAAATTAGAAAATAAGACTTTTTTTAGAAAGTC
t_320	tc1	int.	TU_111	878508...878540	MHP7448_0656	878456	52	-11.7	TATTTCAGTTTAGGTTTTTATTTTCTAATTTCAAATTAGAAAATAAGACTTTTTTTAGAAAGT
w_101	tc1	int.	TU_111	878538...878567	MHP7448_0656	878456	82	-6.18	AGACTTTTTTTAGAAAGTCTTATTAAAATG
a_414	tc1	pC	TU_111	886637...886679	MHP7448_0661	886272	376	-5.4	AAGCAAAAAAAACACTATTTTCCATAGTGTTTTTTTATTTTTT
t_323	tc1	pC	TU_111	886649...886665	MHP7448_0661	886272	377	-5.2	TTTAAGCAAAAAAAACACTATTTTCCATAGTGTTTTTTTATTTTTTT
a_413	tc2	pC	TU_112	886634...886678 c	MHP7448_0662	886722	55	-7.6	AAAAATAAAAAAACACTATGGAAAATAGTGTTTTTTTTGCTTAAA
w_213	tc2	pC	TU_112	886638...886666 c	MHP7448_0662	886722	56	-6.34	ACACTATGGAAAATAGTGTTTTTTTTGCT
t_324	tc2	pC	TU_112	886649...886665 c	MHP7448_0662	886722	57	-5.2	AAAAAAATAAAAAAACACTATGGAAAATAGTGTTTTTTTTGCTTAAA
w_214	tc1	int.	TU_112	890283...890306 c	MHP7448_0663	890392	86	-5.2	ACCGGATTTTCGGTGACATCAATT
t_325	tc2	pC	TU_113	898173...898209	MHP7448_0665	898137	36	-10.4	GAAATAACGTATTTATGTAGAAAACCTGGGTATAAAACTCAGGTTTTTTATATTTTTTGCCAAAAAA
t_326	tc2	pC	TU_113	898175...898207	MHP7448_0665	898137	38	-10.8	AATAACGTATTTATGTAGAAAACCTGGGTATAAAACTCAGGTTTTTTATATTTTTTGCCAAAA
w_102	tc2	pC	TU_113	898180...898212	MHP7448_0665	898137	43	-11	AACCTGGGTATAAAACTCAGGTTTTTTATATTT
a_425	tc2	pC	TU_113	898170...898215	MHP7448_0665	898137	44	-10.3	TTATGTAGAAAACCTGGGTATAAAACTCAGGTtTTTTATATTTTTT
t_327	tc2	pC	TU_113	898182...898200	MHP7448_0665	898137	45	-6.7	TATTTATGTAGAAAACCTGGGTATAAAACTCAGGTTTTTTATATTTTTT
w_103	tc2	pC	TU_113	898199...898244	MHP7448_0665	898137	62	-6.02	GGTTTTTTATATTTTTTGCCAAAAAACAAAAAAACCCCCTTGAGAG
w_218	tc1	pC	TU_114	898329...898374 c	MHP7448_r2	898439	65	-14.92	TGAGGGAGTTGTAGTGGCCACCTTTGGGCTCCCTCAGAAAACAAAA
a_426	tc2	pC	TU_114	898220...898283 c	MHP7448_r2	898439	167	-12.7	TCATTCATATGCCCCTTGAGATTTTTCGTACCTCCTTCGCTCTCAAGGGGgTTTTTTTGTTTTT
w_217	tc2	pC	TU_114	898222...898254 c	MHP7448_r2	898439	185	-9.45	ACCTCCTTCGCTCTCAAGGGGGTTTTTTTGTTT
t_328	tc2	pC	TU_114	898233...898253 c	MHP7448_r2	898439	186	-4.7	TTGAGATTTTTCGTACCTCCTTCGCTCTCAAGGGGGTTTTTTTGTTTTTTG
w_216	tc1	pC	TU_114	898188...898235 c	MHP7448_r2	898439	204	-9.37	GGGTTTTTTTGTTTTTTGGCAAAAAATATAAAAAACCTGAGTTTTATA
w_215	tc2	pC	TU_114	898170...898202 c	MHP7448_r2	898439	237	-8.5	AACCTGAGTTTTATACCCAGGTTTTCTACATAA
a_424	tc2	pC	TU_114	898167...898212 c	MHP7448_r2	898439	238	-6.7	AAATATAAAAAACCTGAGTTTTATACCCAGGTtTTCTACATAAATA
w_219	tc1	int.	TU_114	901559...901588 c	MHP7448_r3	901824	236	-9.52	TGAGGGCTCTAAAGCTCTCAAAACAAAAAA
w_104	tc1	int.	TU_115	903619...903660	MHP7448_0666	903612	7	-9.6	TTGGGGGTTTTTTGGCAAAGAAAAATGACCAAAAAGGTAAAA
t_330	tc1	int.	TU_115	903817...903843	MHP7448_0666	903612	205	-3.9	AAAACATAATTAAAATTAGGAAAATTATGTATTTTTTCCTAATTTTTTCTTTTTTTT
w_105	tc1	int.	TU_115	903818...903852	MHP7448_0666	903612	206	-6.91	TAGGAAAATTATGTATTTTTTCCTAATTTTTTCTT
a_431	tc1	int.	TU_115	909642...909700	MHP7448_0671	909579	74	-6.71	GACAAAAAAAGGGCTTTTTTATCGCCCCAAAACAAACAAAAAAGCCTTTTTCAATTATT
t_332	tc1	pC	TU_116	914002...914051 c	MHP7448_0674	914007	-44	-11.9	GAAGGAAAAGAAGAAGTATTTGATTCAAATTTTTCAATTTTAATTGAAAAATTTGAATAAAAAGCTTTACTTTTTCTCAT
w_222	tc3	pC	TU_116	913923...913946 c	MHP7448_0674	914007	61	-4.68	TCACTTTTTAGTGAATATGAATAT
a_437	tc1	int.	TU_116	919490...919533 c	rnpA	919580	58	-6.2	CAAAATAAAAAAACCTTTAAATTTAAAGGTTTTTTTAAGTTCTT
wf_069	tc2	pC	TU_034	281786...281810	MHP7448_0235		29	-3.65	GAAGTTAAGTACTTCTAATTTTTTT
wf_479	tc2	pC	TU_094	729249...729282 c	MHP7448_0547		29	-0.21	CTAGAAATTTTTAAAAAAACCTAGATTTTTTTAA
wf_305	tc2	pC	TU_035	283742...283766 c	MHP7448_0237		68	-2.22	GAAGTACTTAACTTCTAATTTTTCC
wf_070	tc1	pC	TU_034	281863...281886	MHP7448_0235		106	-4.38	TCACTTTTTAGTGAATATGAATAT
wf_304	tc1	pC	TU_035	283678...383707 c	MHP7448_0237		127	-1.64	AGTGTCCGGTTTCCCGCGCTTTTTTAAGTT
wf_227	tc3	pC	TU_111	886409...886432	MHP7448_0661		137	-3.36	CTCTGCTTAAAGAGCAATTGGATT
wf_071	tc1	pC	TU_034	281906...281928	MHP7448_0235		149	-1.82	GGTGTTTTTTGCCCGTAAAACCT
wf_193	tc2	mC	mC_26	729259...729292	ktrB		191	-1.16	CTAGGTTTTTTTAAAAATTTCTAGATTGTTTATT
1 - Terminator identification according to the software prediction. “a” for ARNold, “t” for TransTermHP, “w” for WebGesTer and “wf” for WebGester unstable.
2 - Terminator localization according gene context: pC - terminators at the end of polycistronic units; mC - terminators in monocistronic units; int - terminators localized in internal genes of the polycistronic units.
3 - Localization of terminator according the genome organization of M. hyopneumoniae 7448.
4 - Gene upstream the terminator.
5 - Distance between stop codon of gene and the first nucleotide of terminator.
6 - Value of free energy of Gibbs determinates for software to predicted terminators.

## Sheet: Plan1
Terminator	Class	Genic context	Localization	Position	Gene upstream	3' gene upstream	Distance to stop codon	ΔG	Sequence (5'->3')
t_152	tc1	tranposase		427741...427755	MHP7448_0343	427608	133	-4.4	TATTAACTTCAAAAATTTTTTACCAAAAAATTTTTTTGTGTTATA
t_309	tc1	tranposase		838059...838077	MHP7448_0625	837961	98	-4.7	AGTGGGAAACTCGGGTGAAATTCGATTAATTTCATTTTTTTAGTATCTT
a_080	tc1	tRNA		160478...160535 c	MHP7448_t13	160588	64	-7.83	AAAAAAAAAAAACATTCAGAATTAAAAAATTGAATTCTGAATGTtTTTATTAAGTTTT
a_396	tc1	tRNA		854846...854902	MHP7448_t29	854560	297	-7.03	AGCAATAAAAAACCAGAAATTTCTTAATTTTGAAAATTTCTGGTTTTTTTTATCAAA
t_048	tc1	tRNA		160493...160523 c	MHP7448_t13	160588	65	-11.4	AAAAAAAAAAAAAAACATTCAGAATTAAAAAATTGAATTCTGAATGTTTTTATTAAGTTTT
t_066	tc1	tRNA		177475...177513 c	MHP7448_t14	177735	222	-9.2	AGAGATTTTTAAACTGTTTTTCCTTAAAAATTTTAAAAATTTTTTAGGAAAAAATTAAATATTTTTAAT
t_068	tc1	tRNA		177567...177586 c	MHP7448_t14	177735	149	-8	CTAAAAATTAAAAAAGTACTATAAATTTATAGTACTTTTTTAAAATCATA
t_069	tc1	tRNA		177673...177719 c	MHP7448_t14	177735	16	-12	CTGATTTTTAAACAATTAAAAAAAGACACAAAAGTGTCTTCTTTTAAAATAATTTTTTTAGA
w_122	tc1	tRNA		160486...160520 c	MHP7448_t13	160588	68	-7.04	TCAGAATTAAAAAATTGAATTCTGAATGTTTTTAT
w_130	tc1	tRNA		177469...177509 c	MHP7448_t14	177735	226	-7.23	TTCCTTAAAAATTTTAAAAATTTTTTAGGAAAAAATTAAAT
w_131	tc1	tRNA		177557...177586 c	MHP7448_t14	177735	149	-5.95	GTACTATAAATTTATAGTACTTTTTTAAAA
w_132	tc1	tRNA		177661...177721 c	MHP7448_t14	177735	14	-17.79	AACCCTTTTTTAATTTTTTCTAAATTATATATGAAAAATTAAAAAAGGGTTAATTTTATTT
w_133	tc1	tRNA		185580...185622 c	MHP7448_t15	185763	141	-7.17	TTCCAAAAATTATTGTATATGATTTTTCTGGAATTACTTTAAA
w_134	tc1	tRNA		185720...185767 c	MHP7448_t15	185763	-4	-14.05	TGCCATTTTTTTTATTTTTTTAATTGAAAAAAATGGCAAAAAATTGCA
