# Supplementary material for: Intrinsic terminators in Mycoplasma hyopneumoniae transcription
Source: BMC Genomics. 2015 Apr 8;16(1):273. doi: 10.1186/s12864-015-1468-6 (PMC4411717; doi:10.1186/s12864-015-1468-6)
Supplement: Additional file 3: — Mapping of terminators predicted in monocistronic units (mC) of M. hyopneumoniae . Presence of terminators class 1 in monocistronic units according the genome organisation of M. hyopneumoniae. [file 12864_2015_1468_MOESM3_ESM.xls]

## Sheet: mTs M.hyopneumoniae
Additional file 3. Mapping of terminators predicted in monocistronic units (mC) of M. hyopneumoniae.
mCs	Gene identification	Initial position	End position	Lenght (bp)	Product	TransTerm HP	WebGesTer	ARNold	WebGesTer weak
mC_ 1	MHP7448_0016	16714	17025	311	hypothetical protein				wf_233
mC_ 2	MHP7448_0017	17360	18163	803	hypothetical protein				wf_004
mC_ 3	MHP7448_0066 uvrC	85675	87192	1517	excinuclease ABC subunit C	t_013	w_107
mC_ 4	MHP7448_0087 rbgA	111604	112422	818	ribosomal biogenesis GTPase		w_016
mC_ 5	MHP7448_0090	115455	116348	893	hypothetical protein	t_024		a_054
						t_025
mC_ 6	MHP7448_0094	122700	124283	1583	hypothetical protein		w_018
							w_019
mC_ 7	MHP7448_0095	124306	124893	587	hypothetical protein				wf_261
mC_ 8	MHP7448_0101 clpB	134736	136829	2093	ATP-dependent protease binding protein	t_028	w_116
							w_117
mC_ 9	MHP7448_0119	162970	163413	443	hypothetical protein	t_054	w_123	a_082
mC_ 10	MHP7448_0128	169480	169773	293	hypothetical protein				wf_039
mC_ 11	MHP7448_0133 lip2	172554	173351	797	lipase-esterase	t_061	w_129
						t_063
mC_ 12	MHP7448_0200	228290	228973	683	26.3 kDa protein in cilium adhesin operon	t_094	w_139
mC_ 13	MHP7448_0268 mgtA	321659	324232	2573	cation-transporting P-type ATPase				wf_323
									wf_325
mC_ 14	MHP7448_0279	338452	339270	818	transcriptional regulator	t_129	w_151
mC_ 15	MHP7448_0280 pyrG	339786	341390	1604	CTP sinthetase		w_053
mC_ 16	MHP7448_0308	373223	378964	5741	hypothetical protein				wf_107
mC_ 17	MHP7448_0336	415468	415929	461	hypothetical protein				wf_359
mC_ 18	MHP7448_0337	416420	417217	797	hypothetical protein		w_058
mC_ 19	MHP7448_0344	428201	429214	1013	hypothetical protein		w_157
							w_158
mC_ 20	MHP7448_0357	446273	447850	1577	Amino acid permease	t_161	w_061	a_211
						t_163
						t_164
mC_ 21	MHP7448_0390	490885	492264	1379	hypothetical protein	t_185	w_168
						t_186
						t_188	w_169
mC_ 22	MHP7448_0485	633299	634102	803	hypothetical protein		w_075
mC_ 23	MHP7448_0522	691545	697559	6014	hypothetical protein	t_266	w_079	a_338
							w_080
							w_081
mC_ 24	MHP7448_0528 gyrA	704416	707022	2606	DNA gyrase subunit A		w_082
							w_083
mC_ 25	MHP7448_0545 ktrA	726591	727286	695	potassium uptake protein				wf_478
mC_ 26	MHP7448_0546 ktrB	727584	729068	1484	potassium uptake protein	t_278			wf_193
						t_281
mC_ 27	MHP7448_0551	736778	737563	785	hypothetical protein	t_284	w_085
						t_286
mC_ 28	MHP7448_0571 pdhD-1	758738	760102	1364	dihydrolipoamide dehydrogenase			a_353	wf_491
mC_ 29	MHP7448_0572 nagA	760272	761432	1160	N-acetylglucosamine-6-phosphate deacetylase				wf_200
mC_ 30	MHP7448_0587 pulA	777867	779873	2006	pullulanase				wf_204
mC_ 31	MHP7448_0622 dam	831858	833507	1649	DNA adenine methylase		w_202
mC_ 32	MHP7448_0626	838137	840500	2363	hypothetical protein		w_203
mC_ 33	MHP7448_0635 gcp								wf_513
		853418	854336	918	O-sialoglycoprotein endopeptidase				wf_515
