# Supplementary material for: Intrinsic terminators in Mycoplasma hyopneumoniae transcription
Source: BMC Genomics. 2015 Apr 8;16(1):273. doi: 10.1186/s12864-015-1468-6 (PMC4411717; doi:10.1186/s12864-015-1468-6)
Supplement: Additional file 4: — Mapping of terminators at the end of polycistronic units and in internal genes of M. hyopneumoniae genome. Presence of terminators class 1 in polycistronic units according the genome organisation of M. hyopneumoniae. [file 12864_2015_1468_MOESM4_ESM.xls]

## Sheet: 7448 UT final
Additional file 4. Mapping of terminators at the end of polycistronic units and in internal genes of M. hyopneumoniae genome.
	Terminators in pC												Internal terminators
Polycistronic units	Transterm HP	WebGesTer	ARNold	WebGesTer weak	Gene identification	Initial position (bp)	Initial position (bp)	End position (bp)	End position (bp)	IR (bp)	Product	C ou nao	Transterm HP	WebGesTer	ARNold
TU_1		w_004			dnaA	198	198	1598	1598	145	chromosomal replication initiation protein
					dnaN	1743	1743	2879	2879	131	DNA polymerase III beta subunit		t_001	w_001
					gidA	3010	3010	4842	4842	12	tRNA uridine 5-carboxymethylaminomethyl modification enzyme GidA
					MHP7448_0004	4854	4854	5300	5300	14	hypothetical protein
					MHP7448_0005	5314	5314	6297	6297	2	putative MgpA like-protein
					MHP7448_0006	6299	6299	7261	7261	29	DHH family phosphoesterase		t_002		a_002
					MHP7448_0007	7290	7290	7934	7934	90	hypothetical protein
					ftsY								t_003	w_002	a_004
						8024	8024	9025	9025	167	cell division protein ftsY		t_004
													t_005
					MHP7448_0009	9192	9192	11216	11216	86	hypothetical protein			w_003	a_006
					hrcA	11302	11302	12309	12309	-3	heat-inducible transcription repressor
					grpE	12306	12306	13058	13058	-16	heat shock protein
					argS	13042	13042	14646	14646	5	arginyl-tRNA synthetase
					MHP7448_0013	14651	14651	14896	14896	69	hypothetical protein
					fba	14965	14965	15828	15828	7	fructose-bisphosphate aldolase
					rluC	15835	15835	16680	16680		ribosomal large subunit pseudouridine synthase C
TU_2			a_009	wf_236	MHP7448_0018	18472c	18472	18714c	18714	146	hypothetical protein	c
					MHP7448_0019	18860c	18860	21136c	21136	201	ABC transporter ATP-binding protein	c		w_106
					MHP7448_0020	21337c	21337	23577c	23577	74	ABC transporter ATP-binding protein	c
					MHP7448_0021	23651c	23651	25978c	25978	-13	ABC transporter ATP-binding protein	c
					MHP7448_0022	25965c	25965	26642c	26642	302	hypothetical protein	c
					MHP7448_0023	26944c	26944	29241c	29241	111	ABC transporter ATP-binding protein	c
					MHP7448_0024	29352c	29352	31679c	31679	-13	ABC transporter ATP-binding protein	c
					MHP7448_0025	31666c	31666	32493c	32493		hypothetical protein	c
TU_3		w_005	a_018		sipS	32885	32885	33325	33325	68	signal peptidase I
					gatC	33393	33393	33725	33725	-10	Asp-tRNAAsn/Glu-tRNAGln amidotransferase C subunit
					gatA	33715	33715	35037	35037	-7	amidase
					gatB	35030	35030	36430	36430	231	aspartyl/glutamyl-tRNA amidotransferase subunit B
					MHP7448_0030	36661	36661	37170	37170		hypothetical protein
TU_4				wf_241	lsp	37287c	37287	37814c	37814	44	lipoprotein signal peptidase	c
					ileS	37858c	37858	40521c	40521	-3	isoleucyl-tRNA synthetase	c
					parC	40518c	40518	43058c	43058	-7	DNA topoisomerase IV subunit A	c
					parE	43051c	43051	44979c	44979		topoisomerase IV subunit B	c
TU_5				wf_008	gap	45190	45190	46200	46200	129	glyceraldehyde 3-phosphate dehydrogenase
				wf_009	MHP7448_0036	46329	46329	48326	48326		hypothetical protein
TU_6				wf_244	vacB	48426c	48426	50504c	50504	299	VACB-like ribonuclease II	c
					cls	50803c	50803	52341c	52341	5	cardiolipin synthetase	c
					recA	52346c	52346	53335c	53335		recombinase A	c
TU_7				wf_022	licA	53566	53566	54321	54321	2	PTS system, lichenan-specific IIA component
					obgE	54323	54323	55582	55582	103	GTPase ObgE			w_006
					MHP7448_0042	55685	55685	56038	56038	4	hypothetical protein
					MHP7448_0043	56042	56042	57250	57250	2	hypothetical protein
					MHP7448_0044	57252	57252	57677	57677	27	hypothetical protein
					dinP	57704	57704	58879	58879	5	DNA polymerase IV
					MHP7448_0046	58884	58884	59315	59315	-3	hypothetical protein
					atpB	59312	59312	60043	60043	28	F0F1 ATP synthase subunit A
					atpE	60071	60071	60376	60376	30	F0F1 ATP synthase subunit C		t_009
					atpF	60406	60406	60996	60996	6	ATP synthase subunit B
					atpH	61002	61002	61559	61559	16	F0F1 ATP synthase subunit delta
					atpA-1	61575	61575	63101	63101	29	F0F1 ATP synthase subunit alpha
					atpG	63130	63130	63960	63960	18	ATP synthase gamma chain
					atpD	63978	63978	65393	65393	355	F0F1 ATP synthase subunit beta			w_007
				wf_023										w_008
					recU	65748	65748	66233	66233	270	Holliday junction-specific endonuclease			w_009
					rpsB	66503	66503	67405	67405	25	30S ribosomal protein S2
					tsf	67430	67430	68341	68341	85	elongation factor Ts		t_011
					ffh	68426	68426	69748	69748	25	signal recognition particle protein
					glyS	69773	69773	71143	71143	-7	glycyl-tRNA synthetase
					dnaG	71136	71136	72977	72977	582	DNA primase			w_010
					rpoD	73559	73559	75028	75028	7	RNA polymerase sigma factor
					MHP7448_0061	75035	75035	75808	75808	-6	hypothetical protein
					nfo	75802	75802	76632	76632	17	endonuclease IV
					tyrS	76649	76649	77893	77893	406	tyrosyl tRNA synthetase
					MHP7448_0064	78299	78299	82666	82666	114	hypothetical protein
					MHP7448_0065	82780	82780	85617	85617		hypothetical protein
TU_8	t_ 015	w_013	a_042		dnaK	87839	87839	89641	89641	217	molecular chaperone DnaK		t_ 014	w_011
														w_012
					dnaJ	89858	89858	90982	90982	59	heat shock protein DnaJ
					cmk	91041	91041	91730	91730	15	cytidylate kinase
					engA	91745	91745	93049	93049	34	GTP-binding protein EngA
	t_ 017				himA	93083	93083	93373	93373	3	nucleoid DNA-binding protein
					MHP7448_0072	93376	93376	93606	93606	1	hypothetical protein
					lepA	93607	93607	95403	95403	62	GTP-binding protein LepA
					MHP7448_0074	95465	95465	96421	96421		hypothetical protein
TU_9	t_016	w_108	a_040		fusA	96738c	96738	98825c	98825	10	elongation factor G	c
					rpsG	98835c	98835	99305c	99305	53	30S ribosomal protein S7	c
					rpsL	99358c	99358	99777c	99777	131	30S ribosomal protein S12	c
		w_109	a_041		MHP7448_0078	99908c	99908	100288c	100288	4	hypothetical protein	c
					MHP7448_0079	100292c	100292	100783c	100783	12	hypothetical protein	c
					MHP7448_0080	100795c	100795	101277c	101277		hypothetical protein	c
TU_10	t_020	w_014			MHP7448_0081	101560	101560	102906	102906	215	amino acid permease
	t_021				nox	103121	103121	104503	104503		NADH oxidase
TU_11	t_019	w_110	a_048		deoA	104685c	104685	105968c	105968	5	thymidine phosphorylase	c
					deoD	105973c	105973	106671c	106671	89	purine-nucleoside phosphorylase	c
					MHP7448_0085	106760c	106760	107230c	107230	156	hypothetical protein	c
					secA	107386c	107386	110337c	110337	311	preprotein translocase subunit SecA	c		w_111	a_050
														w_112
					MHP7448_t1	110648c	110648	110723c	110723	2	tRNA-Phe	c			a_051
					MHP7448_t2	110725c	110725	110800c	110800	3	tRNA-Asp	c
					MHP7448_t3	110803c	110803	110877c	110877	52	tRNA-Met	c
	t_022				MHP7448_t4	110929c	110929	111019c	111019	5	tRNA-Ser	c
					MHP7448_t5	111024c	111024	111099c	111099	56	tRNA-Met	c
					MHP7448_t6	111155c	111155	111231c	111231	5	tRNA-Met	c
					MHP7448_t7	111236c	111236	111312c	111312	7	tRNA-Ala	c
					MHP7448_t8	111319c	111319	111395c	111395	82	tRNA-Pro	c
					MHP7448_t9	111477c	111477	111553c	111553		tRNA-Arg	c		w_113
TU_12		w_114			MHP7448_0088	112706c	112706	114142c	114142	26	hypothetical protein	c
					MHP7448_0089	114168c	114168	114830c	114830		hypothetical protein	c
TU_13		w_115			uvrA	116732c	116732	119545c	119545	23	excinuclease ABC subunit A	c
					MHP7448_0092	119568c	119568	122021c	122021	208	hypothetical protein	c
					MHP7448_0093	122229c	122229	122618c	122618		hypothetical protein	c
TU_14	t_029				MHP7448_t10	125050	125050	125123	125123	138	tRNA-Trp			w_020	a_057
					tpx	125261	125261	125755	125755	529	thiol peroxidase			w_021
														w_022
					lgt	126284	126284	127270	127270	137	prolipoprotein diacylglyceryl transferase
					trxB	127407	127407	128324	128324	25	thioredoxin reductase
					MHP7448_0099	128349	128349	131792	131792	99	outer membrane protein - P95
					MHP7448_0100	131891	131891	134731	134731		hypothetical protein
TU_15					tpiA	136997	136997	137725	137725	119	triosephosphate isomerase
					rpsO	137844	137844	138110	138110	102	30S ribosomal protein S15		t_030	w_023	a_066
					rnpB	138212	138212	138672	138672	31	RNase P RNA		t_032		a_068
													t_033		a_070
					MHP7448_0105	138703	138703	141647	141647		putative protein P102
TU_16					MHP7448_0106	141859c	141859	142458c	142458	226	hypothetical protein	c
					MHP7448_0107	142684c	142684	145527c	145527	21	protein P102	c	t_037	w_118	a_072
													t_038	w_119
					MHP7448_0108	145548c	145548	148706c	148706	261	protein P97	c
					gyrB	148967c	148967	150886c	150886	2420	DNA gyrase subunit B	c	t_040	w_120	a_077
													t_041
													t_042
													t_043
					MHP7448_0110
					pfkA	153306c	153306	154274c	154274	62	6-phosphofructokinase	c	t_044
					MHP7448_t11	154336c	154336	154411c	154411	4	tRNA-Lys	c
					MHP7448_t12	154415c	154415	154500c	154500		tRNA-Leu	c
TU_17	t_047	w_026	a_081		MHP7448_0112	154719	154719	155942	155942	64	hypothetical protein
					MHP7448_0113	156006	156006	157616	157616	19	amino acid permease
		w_027			apt	157635	157635	158144	158144	191	adenine phosphoribosyltransferase		t_046	w_025
					pdhA	158335	158335	159459	159459	0	pyruvate dehydrogenase E1-alpha subunit
		w_028			pdhB	159459	159459	160463	160463		pyruvate dehydrogenase
TU_18	t_053	w_029	a_083		MHP7448_0117	161295	161295	162122	162122	9	hypothetical protein
					MHP7448_0118	162131	162131	162880	162880		hypothetical protein
TU_19	t_056	w_030	a_086		MHP7448_0120	163662	163662	164534	164534	5	hypothetical protein
					MHP7448_0121	164539	164539	165204	165204		hypothetical protein
TU_20	t_055	w_124	a_085		rpmB	165369c	165369	165563c	165563	56	50S ribosomal protein L28	c
					rplT	165619c	165619	165972c	165972	46	50S ribosomal protein L20	c		w_0125
					rpmI	166018c	166018	166212c	166212	-7	50S ribosomal protein L35	c
	t_057				infC	166205c	166205	166861c	166861	239	translation initiation factor IF-3	c
					pyk	167100c	167100	168527c	168527	105	pyruvate kinase	c		w_0126
														w_0127
					MHP7448_0127	168632c	168632	169435c	169435		hypothetical protein	c
TU_21		w_0128			MHP7448_0129	169802c	169802	170872c	170872	52	aminopeptidase	c
					ung	170924c	170924	171583c	171583		uracil-DNA glycosylase	c
TU_22	t_058	w_031	a_092		rplU	171734	171734	172033	172033	9	50S ribosomal protein L21
	t_059				rpmA
	t_060
	t_062					172042	172042	172296	172296		50S ribosomal protein L27
TU_23	t_067	w_034	a_098		scr	173514	173514	173595	173595	59	signal recognition particle RNA
					MHP7448_0135	173654	173654	174733	174733	228	hypothetical protein			w_032	a_097
	t_070	w_035			MHP7448_0136	174961	174961	176400	176400	127	hexosephosphate transport protein			w_033
					ldh	176527	176527	177474	177474		L-lactate dehydrogenase
TU_24		w_036			MHP7448_0138	177722	177722	180721	180721	45	hypothetical protein		t_071
					prfA	180766	180766	181851	181851	-7	peptide chain release factor 1
					hemK	181844	181844	182554	182554	58	protoporphirogen oxidase		t_073
					gltX	182612	182612	184018	184018	15	glutamyl-tRNA synthetase
					MHP7448_0142	184033	184033	184494	184494	77	hypothetical protein
					MHP7448_0143	184571	184571	185011	185011	-4	tRNA/rRNA methyltransferase
					MHP7448_0144	185007	185007	185756	185756		putative tRNA/rRNA methyltransferase
TU_25		w_037			MHP7448_0145	185902	185902	186501	186501	-16	chromate transport protein
					MHP7448_0146	186485	186485	187135	187135	10	chromate transport protein
					MHP7448_0147	187145	187145	187957	187957	16	hypothetical protein
					MHP7448_0148	187973	187973	189208	189208	214	hypothetical protein
					tig	189422	189422	190732	190732		trigger factor
TU_26				wf_287	MHP7448_0150	190852c	190852	191370c	191370	5	hypothetical protein	c
					rpe	191375c	191375	192013c	192013	-7	ribulose-phosphate 3-epimerase	c
					MHP7448_0152	192006c	192006	192863c	192863	1	hypothetical protein	c
					gmk	192864c	192864	193457c	193457	-19	guanylate kinase	c
					MHP7448_0154	193438c	193438	193998c	193998	27	DNA methylase	c
					MHP7448_0155	194025c	194025	194705c	194705	480	hypothetical protein	c
					era	195185c	195185	196066c	196066	7	GTP-binding protein Era	c	t_075
													t_076
					cdd	196073c	196073	196468c	196468	0	cytidine deaminase	c
					MHP7448_0158	196468c	196468	196920c	196920	18	hypothetical protein	c
					MHP7448_0159	196938c	196938	197291c	197291	2	hypothetical protein	c
					MHP7448_0160	197293c	197293	199332c	199332		ABC transporter ATP-binding and permease protein	c
TU_27	t_084	w_039	a_115		deoB	199410	199410	200606	200606	324	phosphopentomutase		t_078
					MHP7448_0162	200930	200930	201589	201589	434	hypothetical protein		t_082	w_038
					tlyA	202023	202023	202736	202736	-7	haemolysin
					nifS	202729	202729	203874	203874	-10	nitrogen fixation protein
					MHP7448_0165	203864	203864	204295	204295	-10	hypothetical protein
					rluB	204285	204285	204998	204998		ribosomal large subunit pseudouridine synthase B
TU_28	t_083	w_135	a_114		rplQ	205204c	205204	205566c	205566	3	50S ribosomal protein L17	c
					rpoA	205569c	205569	206567c	206567	7	DNA-directed RNA polymerase subunit alpha	c
					rpsK	206574c	206574	206978c	206978	3	30S ribosomal protein S11	c
					rpsM	206981c	206981	207394c	207394	145	30S ribosomal protein S13	c
					rpmJ	207539c	207539	207652c	207652	46	50S ribosomal protein L36	c
					infA	207698c	207698	207916c	207916	10	translation initiation factor IF-1	c
					map	207926c	207926	208678c	208678	-9	methionine aminopeptidase	c
					adk	208669c	208669	209307c	209307	46	adenylate kinase	c
					secY	209353c	209353	210774c	210774	0	preprotein translocase subunit SecY	c
					rplO	210774c	210774	211211c	211211	119	50S ribosomal protein L15	c
					rpsE	211330c	211330	211980c	211980	2	30S ribosomal protein S5	c		w_136
					rplR	211982c	211982	212350c	212350	0	50S ribosomal protein L18	c
					rplF	212350c	212350	212889c	212889	7	50S ribosomal protein L6	c
					rpsH	212896c	212896	213291c	213291	6	30S ribosomal protein S8	c			a_119
					rpsN	213297c	213297	213482c	213482	47	30S ribosomal protein S14	c
					rplE	213529c	213529	214071c	214071	7	50S ribosomal protein L5	c		w_137
					rplX	214078c	214078	214401c	214401	5	50S ribosomal protein L24	c
					rplN	214406c	214406	214774c	214774	2	50S ribosomal protein L14	c
					rpsQ	214776c	214776	215048c	215048	8	30S ribosomal protein S17	c
					rpmC	215056c	215056	215424c	215424	5	50S ribosomal protein L29	c
					rplP	215429c	215429	215839c	215839	3	50S ribosomal protein L16	c
					rpsC	215842c	215842	216525c	216525	0	30S ribosomal protein S3	c
					rplV	216525c	216525	217115c	217115	35	50S ribosomal protein L22	c
					rpsS	217150c	217150	217422c	217422	0	30S ribosomal protein S19	c
					rplB	217422c	217422	218270c	218270	121	50S ribosomal protein L2	c
					rplW	218391c	218391	218894c	218894	4	50S ribosomal protein L23	c
					rplD	218898c	218898	219518c	219518	17	50S ribosomal protein L4	c
					rplC	219535c	219535	220227c	220227	2	50S ribosomal protein L3	c
					rpsJ	220229c	220229	220600c	220600		30S ribosomal protein S10	c
TU_29	t_092	w_041	a_129		MHP7448_0197	221129	221129	221557	221557	412	hypothetical protein		t_087	w_040	a_127
													t_088
													t_090
					MHP7448_0198	221969	221969	225238	225238	21	protein P97
					MHP7448_0199	225259	225259	227973	227973		protein P102
TU_30		w_042			alaS	229057	229057	231699	231699	15	alanyl-tRNA synthetase
					MHP7448_0202	231714	231714	232106	232106	6	hypothetical protein
					MHP7448_0203	232112	232112	232540	232540	34	hypothetical protein
					pth	232574	232574	233128	233128	11	peptidyl-tRNA hydrolase
		w_043			MHP7448_0205	233139	233139	233999	233999	37	hypothetical protein
					ftsH	234036	234036	236186	236186	120	cell division protein		t_095
					lysS	236306	236306	237775	237775	2	lysyl-tRNA synthetase
					MHP7448_0208	237777	237777	238607	238607		HAD superfamily hydrolase
TU_31		w_140			trmE	238596c	238596	239924c	239924	44	tRNA modification GTPase TrmE	c
					MHP7448_0210	239968c	239968	241584c	241584		ABC transporter ATP-binding protein	c
TU_32	t_101	w_045	a_151		MHP7448_0211	241747	241747	242811	242811	459	hypothetical protein			w_044
					oppB-1	243270	243270	244370	244370	18	oligopeptide ABC transporter system permease
					oppC-1	244388	244388	245335	245335	86	oligopeptide transport system permease protein
					oppD	245421	245421	246749	246749	176	oligopeptide ABC transporter ATP-binding protein				a_143
		w_046	a_152		oppF-1	246925	246925	248070	248070	2	oligopeptide ABC transporter ATP-binding protein
					MHP7448_0216	248072	248072	254200	254200	20	hypothetical protein
					MHP7448_0217	254220	254220	256889	256889		lipoprotein
TU_33				wf_299	MHP7448_0219	258914c	258914	259669c	259669	711	hypothetical protein	c
					MHP7448_0220	260380c	260380	260649c	260649	89	hypothetical protein	c
					nrdE	260738c	260738	262879c	262879	76	ribonucleotide-diphosphate reductase subunit alpha	c
					nrdI	262955c	262955	263407c	263407	2	ribonucleotide reductase stimulatory protein	c
					nrdF	263409c	263409	264428c	264428	2757	ribonucleotide-diphosphate reductase subunit beta	c
					glyA								t_109	w_141
						267185c	267185	268441c	268441		serine hydroxymethyltransferase	c		w_142
TU_34	t_111			wf_069	MHP7448_0225	268939	268939	270408	270408	0	methylmalonate-semialdehyde dehydrogenase
					iolC	270408	270408	271424	271424	5	myo-inositol catabolism protein
					iolB	271429	271429	272214	272214	8	myo-inositol catabolism protein
				wf_070	MHP7448_0228	272222	272222	273223	273223	0	myo-inositol 2-dehydrogenase
					iolD	273223	273223	275193	275193	9	myo-inositol catabolism protein
					iolE	275202	275202	276095	276095	36	myo-inositol catabolism protein
				wf_071	mglA	276131	276131	277636	277636		ribose ABC transport ATP-binding protein
					MHP7448_0233	278471	278471	279463	279463	23	putative ribose ABC transporter
					rbsB	279486	279486	280691	280691	23	periplasmic sugar-binding proteins
					MHP7448_0235	280714	280714	281757	281757		myo-inositol 2-dehydrogenase
TU_35	t_113			wf_304	MHP7448_0237	283834c	283834	284895c	284895	4	hypothetical protein	c
					MHP7448_0238	284899c	284899	285333c	285333	378	hypothetical protein	c
	t_116			wf_305	MHP7448_0239	285711c	285711	286268c	286268	2	hypothetical protein	c		w_143
					MHP7448_0240	286270c	286270	287199c	287199		hypothetical protein	c
TU_36				wf_075	secD	287718	287718	290315	290315	90	bifunctional preprotein translocase subunit SecD/SecF
					hisS	290405	290405	291691	291691	11	histidyl-tRNA synthetase
				wf_076	aspS	291702	291702	293387	293387	75	aspartyl-tRNA synthetase
				wf_077	MHP7448_0244	293462	293462	293917	293917	141	hypothetical protein
				wf_078	rpsT	294058	294058	294330	294330		30S ribosomal protein S20
TU_37				wf_311	MHP7448_0246	294494c	294494	298081c	298081	45	hypothetical protein	c
					MHP7448_0247	298126c	298126	300762c	300762	39	TRSE-like protein	c			a_166
				wf_312	MHP7448_0248	300801c	300801	303047c	303047	308	hypothetical protein	c
					smf									w_144
						303355c	303355	304134c	304134		DNA processing protein SMF	c		w_145
TU_38		w_048			eno	304428	304428	305786	305786	6	phosphopyruvate hydratase
					serS	305792	305792	307036	307036	101	seryl-tRNA synthetase		t_118
					MHP7448_0252	307137	307137	307706	307706		hypothetical protein
TU_39		w_146			lip	307709c	307709	308509c	308509	1	triacylglycerol lipase	c
					lplA	308510c	308510	309511c	309511	14	lipoate-protein ligase A	c
		w_147			MHP7448_0255	309525c	309525	309875c	309875		hypothetical protein	c
TU_40			a_169	wf_084	dnaX	309987	309987	312146	312146	107	DNA polymerase III subunits gamma and tau
					MHP7448_0257	312253	312253	312498	312498	3	hypothetical protein
					recR	312501	312501	313085	313085	-3	recombination protein RecR
					tmk	313082	313082	313723	313723	41	thymidylate kinase
					MHP7448_0260	313764	313764	314576	314576	130	DNA polymerase III subunit delta'			w_049
					MHP7448_0261	314706	314706	315314	315314	33	hypothetical protein
					hpt	315347	315347	315883	315883	29	hypoxanthine-guanine phosphoribosyltransferase
					cbiO	315912	315912	316730	316730	-27	cobalt transporter ATP-binding subunit
					MHP7448_0264	316703	316703	317605	317605	-10	cobalt transporter ATP-binding subunit
					MHP7448_0265	317595	317595	318557	318557	1	ABC transporter permease protein
					lig	318558	318558	320639	320639	70	DNA ligase
					MHP7448_0267	320709	320709	321662	321662		hypothetical protein
TU_41	t_122	w_050			smpB	324364	324364	324801	324801	0	SsrA-binding protein
					MHP7448_0270	324801	324801	325427	325427		nuclease, lipoprotein
TU_42	t_121	w_149			MHP7448_0271	325558c	325558	328542c	328542	96	protein P102-like	c
		w_148			MHP7448_0272
		w_150				328638c	328638	331712c	331712		protein P97-like	c
TU_43		w_052			pheS	332231	332231	332920	332920	11	phenylalanyl-tRNA synthetase alpha chain
					pheT	332931	332931	335087	335087	59	phenylalanyl-tRNA synthetase subunit beta
					rpmF	335146	335146	335343	335343	120	50S ribosomal protein L32		t_124	w_051
													t_125
													t_126
					MHP7448_t16	335463	335463	335537	335537	4	tRNA-Asn
					MHP7448_t17	335541	335541	335616	335616	8	tRNA-Glu
					MHP7448_t18	335624	335624	335699	335699	5	tRNA-Val
					MHP7448_t19	335704	335704	335780	335780	36	tRNA-Thr
					MHP7448_t20	335816	335816	335899	335899	54	tRNA-Leu		t_128
					truB	335953	335953	336795	336795	2	tRNA pseudouridine synthase B
					MHP7448_0277	336797	336797	337618	337618	2	hypothetical protein
					MHP7448_0278	337620	337620	338465	338465		hypothetical protein
TU_44				wf_329	pgsA	341402c	341402	341968c	341968	3	CDP-diacylglycerol--glycerol-3-phosphate 3-phosphatidyltransferase	c
					MHP7448_0282	341971c	341971	342618c	342618	31	hypothetical protein	c
					topA	342649c	342649	344571c	344571	-7	DNA topoisomerase I	c
					rplS	344564c	344564	344929c	344929	53	50S ribosomal protein L19	c
				wf_330	trmD	344982c	344982	345665c	345665	22	tRNA (guanine-N1)-methyltransferase	c
					rpsP	345687c	345687	345953c	345953	253	30S ribosomal protein S16	c
					MHP7448_0287	346206c	346206	346658c	346658		hypothetical protein	c	t_130	w_152
TU_45			a_178		MHP7448_0289	347726	347726	348877	348877	189	hypothetical protein
					MHP7448_0290	349066	349066	350688	350688	105	hypothetical protein
					MHP7448_0291	350793	350793	352802	352802	12	putative type II DNA modification enzyme: methyltransferase			w_054
					MHP7448_0292	352814	352814	354533	354533		hypothetical protein
									360147
TU_46				wf_335	ychF	354753c	354753	355856c	355856	10	GTP-dependent nucleic acid-binding protein EngD	c
					rpsR	355866c	355866	356129c	356129	18	30S ribosomal protein S18	c
					ssb	356147c	356147	356707c	356707	18	single-strand binding protein	c
				wf_337	rpsF	356725c	356725	357450c	357450	752	30S ribosomal protein S6	c
					MHP7448_0297	358202c	358202	359344c	359344	39	hypothetical protein	c	t_135
					MHP7448_0298	359383c	359383	360147c	360147		hypothetical protein	c
									366777
TU_47		w_055			MHP7448_0299	360345	360345	361097	361097	1003	hypothetical protein
					MHP7448_0300	362100	362100	363863	363863	56	hypothetical protein
					MHP7448_0301	363919	363919	364482	364482	135	hypothetical protein				a_182
		w_056			MHP7448_0302	364617	364617	366050	366050	-7	permease
					ugpQ	366043	366043	366777	366777		glycerophosphoryl diester phosphodiesterase
									372502
TU_48				wf_340	MHP7448_0305	367358c	367358	369322c	369322	78	ABC transporter ATP-binding protein	c
					MHP7448_0306	369400c	369400	371682c	371682	-34	ABC transporter ATP-binding protein	c
					MHP7448_0307	371648c	371648	372502c	372502		hypothetical protein	c
									382659
TU_49					baiH	379274c	379274	380446c	380446	3	NADH-dependent flavin oxidoreductase	c
					lplA-1	380449c	380449	381480c	381480	3	lipoate-protein ligase A	c
					MHP7448_0311	381483c	381483	382325c	382325	2	hypothetical protein	c
					MHP7448_0312	382327c	382327	382659c	382659		glycine cleavage system H protein	c
									396205
TU_50		w_057	a_191		MHP7448_0313	383082	383082	383903	383903	3	hypothetical protein
					MHP7448_0314	383906	383906	386224	386224	91	ABC transporter ATP-binding protein
					MHP7448_0315	386315	386315	388267	388267	149	ABC transporter ATP-binding protein		t_138
													t_139
					MHP7448_0316	388416	388416	390135	390135	11	hypothetical protein
					MHP7448_0317	390146	390146	392557	392557	622	hypothetical protein		t_144
					MHP7448_0318	393179	393179	394204	394204	20	hypothetical protein
					MHP7448_0319	394224	394224	395555	395555	11	hypothetical protein
					MHP7448_0320	395566	395566	395898	395898	50	hypothetical protein
					MHP7448_0321	395948	395948	396205	396205		hypothetical protein
									403824
TU_51		w_154			MHP7448_0324	399032c	399032	400288c	400288	20	hypothetical protein	c
					MHP7448_0325	400308c	400308	400994c	400994	624	hypothetical protein	c
					MHP7448_0326	401618c	401618	402358c	402358	24	hypothetical protein	c
					MHP7448_0327	402382c	402382	403824c	403824		hypothetical protein	c
									407141
TU_52					MHP7448_0328	404312	404312	405220	405220	2	hypothetical protein
					MHP7448_0329	405222	405222	406151	406151	88	hypothetical protein
					MHP7448_0330	406239	406239	407141	407141		hypothetical protein
									412711
TU_53				wf_355	MHP7448_0331	408193c	408193	409629c	409629	26	hypothetical protein	c
					MHP7448_0332	409655c	409655	411793c	411793	286	subtilisin-like serine protease	c
				wf_356	MHP7448_0333								t_145	w_155
						412079c	412079	412711c	412711		hypothetical protein	c	t_146
									414905
TU_54			a_195		MHP7448_0334	413101	413101	414189	414189	69	hypothetical protein
					MHP7448_0335	414258	414258	414905	414905		hypothetical protein
									426598
TU_55				wf_361	MHP7448_0338	418036c	418036	419295c	419295	8	hypothetical protein	c
					MHP7448_0339	419303c	419303	420088c	420088	1576	hypothetical protein	c
					MHP7448_0340	421664c	421664	424051c	424051	-13	ABC transporter ATP-binding protein	c		w_156
					MHP7448_0341	424038c	424038	425894c	425894	36	hypothetical protein	c
					MHP7448_0342	425930c	425930	426598c	426598		hypothetical protein	c
									432725
TU_56		w_059			MHP7448_0345	430518	430518	431120	431120	21	hypothetical protein
					MHP7448_0346	431141	431141	432211	432211	224	hypothetical protein
					MHP7448_0347	432435	432435	432725	432725		hypothetical protein
									438524
TU_57	t_153	w_159			MHP7448_t21	433120c	433120	433196c	433196	10	tRNA-Arg	c
					MHP7448_t22	433206c	433206	433280c	433280	69	tRNA-Cys	c
					MHP7448_0348	433349c	433349	434206c	434206	996	hypothetical protein	c
	t_154				MHP7448_0349	435202c	435202	436029c	436029	163	hypothetical protein	c	t_156		a_203
													t_158
					MHP7448_0350	436192c	436192	437181c	437181	3	hypothetical protein	c
					MHP7448_0351	437184c	437184	438524c	438524		hypothetical protein	c
									442767
TU_58	t_160	w_060	a_207		MHP7448_0352	438636	438636	440789	440789	16	hypothetical protein
					MHP7448_0353	440805	440805	442403	442403	32	P60-like lipoprotein
					hit	442435	442435	442767	442767		HIT-like protein
									446159
TU_59		w_160	a_206		MHP7448_0355	442822c	442822	444489c	444489	111	hypothetical protein	c
					MHP7448_0356	444600c	444600	446159c	446159		hypothetical protein	c
									450534
TU_60	t_162		a_210	wf_375	glpF	448242c	448242	448988c	448988	14	glycerol uptake facilitator protein	c
					glpK	449002c	449002	450534c	450534		glycerol kinase	c
									467071
TU_61	t_170	w_064			MHP7448_0360	450873	450873	452138	452138	-16	P37-like ABC transporter substrate-binding lipoprotein
					MHP7448_0361	452122	452122	452892	452892	-22	ABC transporter ATP-binding protein
					MHP7448_0362	452870	452870	454591	454591	110	ABC transport system permease protein p69 - like		t_165	w_062	a_214
					MHP7448_0363	454701	454701	455177	455177	18	hypothetical protein
	t_171				MHP7448_0364	455195	455195	456481	456481	12	hypothetical protein
					MHP7448_0365	456493	456493	457329	457329	327	hypothetical protein			w_063
					MHP7448_0366	457656	457656	459851	459851	57	lipoprotein
					MHP7448_0367	459908	459908	461983	461983	27	lipoprotein
	t_172				MHP7448_0368	462010	462010	462942	462942	14	putative lipoprotein
					MHP7448_0369	462956	462956	465133	465133	9	ABC transporter permease protein
					MHP7448_0370	465142	465142	466143	466143	-37	ABC transport permease protein
					MHP7448_0371	466106	466106	467071	467071		ABC transporter permease protein
									479560
TU_62	t_173	w_161			MHP7448_0372	467402c	467402	470275c	470275	13	Lppt protein	c
					MHP7448_0373	470288c	470288	473233c	473233	184	hypothetical protein	c
					sgaA	473417c	473417	473896c	473896	25	PTS system, IIA component	c	t_174	w_164	a_224
		w_162			MHP7448_0375	473921c	473921	474211c	474211	429	PTS system enzyme IIB component	c
					ulaA	474640c	474640	476409c	476409	99	ascorbate-specific PTS system enzyme IIC	c	t_177
					MHP7448_0377	476508c	476508	477560c	477560	#REF!	hypothetical protein	c	t_178	w_165
		w_163			MHP7448_0378								t_179	w_166
													t_180
									485598
TU_63	t_184	w_065			MHP7448_0379	479701	479701	480864	480864	-4	ABC transport ATP-binding protein
					MHP7448_0380	480860	480860	481789	481789	-4	ABC transporter permease protein
					MHP7448_0381	481785	481785	482612	482612	70	ABC transporter permease protein
					MHP7448_0382	482682	482682	483188	483188	110	proline dipeptidase		t_181
					MHP7448_0383	483298	483298	485598	485598		ABC transporter ATP-binding protein
									487739
TU_64	t_183	w_167			MHP7448_0384	485694c	485694	486026c	486026	67	thioredoxin	c
					proS	486093c	486093	487532c	487532	45	prolyl-tRNA synthetase	c
					MHP7448_t23	487577c	487577	487651c	487651	5	tRNA-Gln	c
					MHP7448_t24	487656c	487656	487739c	487739		tRNA-Tyr	c
									490554
TU_65	t_187				MHP7448_0387	488034	488034	488423	488423	-25	hypothetical protein
					MHP7448_0388	488398	488398	489798	489798	80	type III restriction-modification system: methylase
	t_189				MHP7448_0389	489878	489878	490554	490554		hypothetical protein
									498918
TU_66				wf_136	MHP7448_0391	493036	493036	493476	493476	2	cell division protein MraZ
					MHP7448_0392	493478	493478	494368	494368	49	S-adenosyl-methyltransferase
					ftsZ	494417	494417	495382	495382	229	cell division protein ftsZ		t_190	w_066	a_233
				wf_137	MHP7448_0394	495611	495611	496624	496624	8	nicotinate phosphoribosyltransferase
					MHP7448_0395	496632	496632	497384	497384	-7	DNA methylase
					metG	497377	497377	498918	498918		methionyl-tRNA synthetase
									501295
TU_67				wf_386	MHP7448_0397	498915c	498915	499790c	499790	201	hypothetical protein	c
				wf_387	rnc	499991c	499991	500674c	500674	64	ribonuclease III	c	t_192
				wf_388	MHP7448_0399	500738c	500738	501295c	501295		hypothetical protein	c
									511160
TU_68				wf_140	MHP7448_0400	501604	501604	503127	503127	637	hypothetical protein		t_194	w_067	a_237
					asnC	503764	503764	505113	505113	65	asparaginyl-tRNA synthetase
					MHP7448_0402	505178	505178	505768	505768	17	hypothetical protein
				wf_141	pcrA	505785	505785	508031	508031	2	ATP-dependent helicase PcrA
					MHP7448_0404	508033	508033	509457	509457	104	hypothetical protein		t_197	w_068
				wf_143	ruvA	509561	509561	510226	510226	-4	Holliday junction DNA helicase RuvA
					ruvB	510222	510222	511160	511160		Holliday junction DNA helicase RuvB
									540705
TU_69		w_170			MHP7448_0407	511176c	511176	512999c	512999	96	hypothetical protein	c
					MHP7448_0408	513095c	513095	514243c	514243	124	hypothetical protein	c
					MHP7448_0409	514367c	514367	515218c	515218	126	hypothetical protein	c	t_198
					MHP7448_0410	515344c	515344	517006c	517006	355	hypothetical protein	c
					MHP7448_0411	517361c	517361	517708c	517708	668	hypothetical protein	c		w_172
					MHP7448_0412	518376c	518376	519194c	519194	3	hypothetical protein	c
					MHP7448_0413	519197c	519197	519619c	519619	375	hypothetical protein	c
					MHP7448_0414	519994c	519994	523590c	523590	90	putative ICEF-II	c	t-202	w_173
					MHP7448_0415	523680c	523680	524264c	524264	-7	putative ICEF integrative conjugal element - II	c
					trsE	524257c	524257	526812c	526812	514	TRSE-like protein	c
		w_171			MHP7448_0417	527326c	527326	528726c	528726	570	hypothetical protein	c		w_174
					MHP7448_0418	529296c	529296	530888c	530888	581	hypothetical protein	c	t_203		a_248
					MHP7448_0419	531469c	531469	532458c	532458	112	hypothetical protein	c
					MHP7448_0420	532570c	532570	533121c	533121	4	single-strand binding protein	c		w_175
					MHP7448_0421	533125c	533125	533958c	533958	15	hypothetical protein	c
					MHP7448_0422	533973c	533973	534632c	534632	355	hypothetical protein	c
					MHP7448_0423	534987c	534987	537338c	537338	14	putative ICEF-IIA	c
					MHP7448_0424	537352c	537352	538785c	538785	264	putative ICEF integrative conjugal element - IIC	c
					MHP7448_0425	539049c	539049	539834c	539834	8	hypothetical protein	c
					MHP7448_0426	539842c	539842	540705c	540705		hypothetical protein	c
									545415
TU_70		w_069			efp	540785	540785	541342	541342	39	elongation factor P
					tkt	541381	541381	543228	543228	158	transketolase		t_205
													t_206
					MHP7448_0429	543386	543386	544297	544297	0	hypothetical protein
					mnmA	544297	544297	545415	545415		tRNA-specific 2-thiouridylase MnmA
									558581
TU_71	t_207	w_176			MHP7448_0431	545455c	545455	546684c	546684	394	hypothetical protein	c
					MHP7448_0432	547078c	547078	548475c	548475	203	hypothetical protein	c	t_208
					MHP7448_0433	548678c	548678	550597c	550597	123	hypothetical protein	c	t_209	w_177
					MHP7448_0434	550720c	550720	551223c	551223	2	hypothetical protein	c
					MHP7448_0435	551225c	551225	552067c	552067	38	hypothetical protein	c
					araD	552105c	552105	552827c	552827	-10	L-ribulose-5-phosphate 4-epimerase	c
					sgaU	552817c	552817	553701c	553701	-19	L-xylulose 5-phosphate 3-epimerase	c
					ulaD	553682c	553682	554350c	554350	313	3-keto-L-gulonate-6-phosphate decarboxylase	c
					MHP7448_0439	554663c	554663	556750c	556750	194	hypothetical protein	c	t_214	w_178
					MHP7448_0440	556944c	556944	558581c	558581		hypothetical protein	c
TU_72					MHP7448_0441	558596	558596	558888	558888	60	hypothetical protein				a_260
					MHP7448_0442	558948	558948	560605	560605		hypothetical protein
									581932
TU_73	t_217				MHP7448_0443	560805c	560805	562706c	562706	401	hypothetical protein	c
					MHP7448_0444	563107c	563107	568383c	568383	6326	hypothetical protein	c	t_220	w_179	a_263
													t_221		a_266
					MHP7448_0445	574709c	574709	581932c	581932		hypothetical protein	c
									586613
TU_74	t_232				MHP7448_0446	582734	582734	583006	583006	2522	hypothetical protein			w_070	a_280
														w_071
	t_233				MHP7448_0447	585528	585528	585773	585773	577	hypothetical protein			w_072
														w_073
	t_234				MHP7448_0448	586350	586350	586613	586613		hypothetical protein
									598901
TU_75	t_229				engB	586887c	586887	587441c	587441	184	ribosome biogenesis GTP-binding protein YsxC	c
					MHP7448_0450	587625c	587625	588365c	588365	134	hypothetical protein	c
	t_230				MHP7448_t25	588499c	588499	588574c	588574	95	tRNA-Thr	c			a_282
					metK	588669c	588669	589802c	589802	91	S-adenosylmethionine synthetase	c
	t_231				MHP7448_0452	589893c	589893	590780c	590780	121	ABC transporter ATP-binding protein	c
					MHP7448_0453	590901c	590901	598901c	598901		hypothetical protein	c
									601878
TU_76				wf_161	acpD	599048	599048	599632	599632	14	acyl carrier protein phosphodiesterase
					acpD-1	599646	599646	600251	600251	59	acyl carrier protein phosphodiesterase
				wf_164	rpmE	600310	600310	600531	600531	21	50S ribosomal protein L31
					napA	600552	600552	600986	600986	23	neutrophil activating factor
				wf_165	rluD	601009	601009	601878	601878		ribosomal large subunit pseudouridine synthase D
									603490
TU_77		w_180			rplA	601940c	601940	602635c	602635	2	50S ribosomal protein L1	c
					rplK	602637c	602637	603086c	603086	222	50S ribosomal protein L11	c
		w_181			MHP7448_t26	603308c	603308	603392c	603392	6	tRNA-Leu	c		w_182
					MHP7448_t27	603398c	603398	603490c	603490		tRNA-Ser	c
									607766
TU_78					MHP7448_0461	603716	603716	604564	604564	24	hypothetical protein
					MHP7448_0462	604588	604588	605109	605109	357	hypothetical protein
					MHP7448_0463	605466	605466	607766	607766		hypothetical protein
									616563
TU_79					pepA	607973c	607973	609334c	609334	162	leucyl aminopeptidase	c
					trmB	609496c	609496	610101c	610101	24	tRNA (guanine-N(7)-)-methyltransferase	c	t_237	w_183
													t_238
													t_239
													t_240
					MHP7448_0466	610125c	610125	610931c	610931	126	hypothetical protein	c
					MHP7448_0467	611057c	611057	611998c	611998	5	hypothetical protein	c
					MHP7448_0468	612003c	612003	614069c	614069	-3	hypothetical protein	c
					MHP7448_0469	614066c	614066	614743c	614743	39	ABC transporter atp-binding protein	c
					MHP7448_0470	614782c	614782	616563c	616563		hypothetical protein	c
									621112
TU_80	t_243	w_074			MHP7448_0471	616766	616766	617659	617659	75	hypothetical protein
					ptsI	617734	617734	619470	619470	174	phosphoenolpyruvate-protein phosphotransferase		t_241
					nadE	619644	619644	620384	620384	0	NH(3)-dependent NAD+ synthetase
					MHP7448_0474	620384	620384	621112	621112		hypothetical protein
									633016
TU_81	t_242	w_184			pfs	621142c	621142	621771c	621771	8	5'-methylthioadenosine/S-adenosylhomocysteine nucleosidase	c
					nadD	621779c	621779	622864c	622864	4	putative nicotinate-nucleotide adenylyltransferase	c
					MHP7448_0477	622868c	622868	623788c	623788	559	hypothetical protein	c
					atpD	624347c	624347	625733c	625733	3	ATP synthase beta chain	c	t_244
					atpA	625736c	625736	627274c	627274	0	F0F1 ATP synthase subunit alpha	c		w_185
					MHP7448_0480	627274c	627274	629424c	629424	77	hypothetical protein	c
					MHP7448_0481	629501c	629501	629971c	629971	1	hypothetical protein	c
					MHP7448_0482	629972c	629972	630841c	630841	16	hypothetical protein	c
					MHP7448_0483	630857c	630857	631423c	631423	13	hypothetical protein	c
					MHP7448_0484	631436c	631436	633016c	633016		hypothetical protein	c
									639914
TU_82	t_247	w_186			MHP7448_0486	634147c	634147	634851c	634851	102	hypothetical protein	c
					mgtE	634953c	634953	636407c	636407	16	putative MG2+ transport protein	c	t_251	w_187
					MHP7448_0488	636423c	636423	637034c	637034	232	hypothetical protein	c
					MHP7448_0489	637266c	637266	639914c	639914		hypothetical protein	c
									645219
TU_83	t_252		a_310		pgk	640265	640265	641479	641479	176	phosphoglycerate kinase
					MHP7448_0491	641655	641655	641909	641909	112	hypothetical protein
					fruA	642021	642021	644003	644003	3	PTS system, fructose-specific IIABC component
					MHP7448_0493	644006	644006	644284	644284	12	hypothetical protein
					MHP7448_0494	644296	644296	645219	645219		mannose-6-phosphate isomerase
									670413
TU_84	t_256	w_188	a_311		MHP7448_0496	647538c	647538	653195c	653195	127	putative p216 surface protein	c
					MHP7448_0497	653322c	653322	657584c	657584	290	p76 membrane protein precursor	c
					MHP7448_0498	657874c	657874	659100c	659100	38	hypothetical protein	c	t_257
					MHP7448_0499	659138c	659138	660766c	660766	2	hypothetical protein	c
					MHP7448_0500	660768c	660768	661826c	661826	205	asparagine synthetase A	c
			a_313		oppF	662031c	662031	664358c	664358	-3	oligopeptide ABC transporter ATP-binding protein	c		w_189
					oppD-1	664355c	664355	665407c	665407	0	oligopeptide ABC transporter ATP binding protein	c
					oppC	665407c	665407	666564c	666564	-7	oligopeptide transport system permease protein	c
					oppB	666557c	666557	667591c	667591	6	oligopeptide ABC transporter permease protein	c
					MHP7448_0505	667597c	667597	670413c	670413		lipoprotein	c
									674249
TU_85	t_259	w_076	a_329		pdhC	671452	671452	672369	672369	0	dihydrolipoamide acetyltransferase
	t_261	w_077			pdhD	672369	672369	674249	674249		dihydrolipoamide dehydrogenase
									679952
TU_86	t_260	w_190	a_330		ackA	674478c	674478	675686c	675686	0	acetate kinase	c
					eutD	675686c	675686	676639c	676639	119	phosphotransacetylase	c
					MHP7448_0510	676758c	676758	677771c	677771	5	hypothetical protein	c
		w_191			MHP7448_0511	677776c	677776	678195c	678195	942	hypothetical protein	c
					MHP7448_0512									w_192
						679137c	679137	679952c	679952		hypothetical protein	c		w_193
									685894
TU_87				wf_179	MHP7448_0513	680272	680272	681531	681531	121	46K surface antigen precursor			w_078
					xylG	681652	681652	683196	683196	0	xylose ABC transporter ATP-binding protein
					xylH	683196	683196	684446	684446	5	xylose ABC transporter permease protein
					MHP7448_0516	684451	684451	685014	685014	11	hypothetical protein				a_334
					glck	685025	685025	685894	685894		glucokinase
									691430
TU_88				wf_463	MHP7448_0518	686135c	686135	686956c	686956	243	hypothetical protein	c
					MHP7448_0519	687199c	687199	688089c	688089	32	hypothetical protein	c
					MHP7448_0520	688121c	688121	688492c	688492	1094	hypothetical protein	c
					pepF	689586c	689586	691430c	691430		oligoendopeptidase F	c
TU_89	t_263	w_194	a_337		tuf	697660c	697660	698868c	698868	299	elongation factor Tu	c
					lon	699167c	699167	701785c	701785	165	heat shock ATP-dependent protease	c	t_267	w_195
													t_268
	t_264												t_270
					MHP7448_0525	701950c	701950	702645c	702645	3	hypothetical protein	c
	t_265				upp	702648c	702648	703262c	703262	93	uracil phosphoribosyltransferase	c	t_271
					deoC	703355c	703355	704020c	704020		deoxyribose-phosphate aldolase	c
TU_90				wf_471	pmsR	707063c	707063	707500c	707500	75	methionine sulfoxide reductase B	c
					MHP7448_0530	707575c	707575	708039c	708039	57	hypothetical protein	c
					pgi	708096c	708096	709385c	709385	139	glucose-6-phosphate isomerase	c
					polC	709524c	709524	713933c	713933	34	DNA polymerase III PolC	c
				wf_472	MHP7448_0533	713967c	713967	714893c	714893	2	phosphatidate cytidylyltransferase synthase	c
					frr	714895c	714895	715419c	715419	40	ribosome recycling factor	c
					pyrH	715459c	715459	716169c	716169		uridylate kinase	c			a_342
									718244
TU_91				wf_185	MHP7448_0536	716290	716290	717678	717678	36	hypothetical protein
				wf_186	MHP7448_0537	717714	717714	718244	718244		hypothetical protein
TU_92	t_274	w_196			MHP7448_0538	718264c	718264	719115c	719115	21	hypothetical protein	c
					MHP7448_0539	719136c	719136	720806c	720806	30	hypothetical protein	c
					potC	720836c	720836	721660c	721660	-7	spermidine/putrescine ABC transporter permease protein	c
					potB	721653c	721653	722462c	722462	38	spermidine/putrescine ABC transporter permease protein	c
					potA	722500c	722500	723834c	723834		spermidine/putrescine ABC transporter ATP-binding	c	t_276
									726509
TU_93				wf_190	MHP7448_0543	724834	724834	725094	725094	6	hypothetical protein
					MHP7448_0544	725100	725100	726509	726509		hypothetical protein
									736750
TU_94	t_279			wf_479	MHP7448_0547	729311c	729311	733336c	733336	417	hypothetical protein	c
					mtlF	733753c	733753	734181c	734181	-9	PTS system mannitol-specific component IIA	c	t_282	w_197	a_346
													t_283
	t_280				mtlD	734172c	734172	735284c	735284	-9	mannitol-1-phosphate 5-dehydrogenase	c
					mtlA	735275c	735275	736750c	736750		PTS system, mannitol-specific IIBC component	c
									757309
TU_95	t_285	w_198			ulaA	737882c	737882	739396c	739396	16	ascorbate-specific PTS system enzyme IIC	c
					MHP7448_0553	739412c	739412	739687c	739687	-10	PTS system galactitol-specific enzyme IIB component	c
					MHP7448_0554	739677c	739677	740093c	740093	341	PTS system enzyme IIA component	c
					MHP7448_0555	740434c	740434	741090c	741090	5	hypothetical protein	c
					MHP7448_0556	741095c	741095	741490c	741490	214	hypothetical protein	c
					MHP7448_0557	741704c	741704	742360c	742360	516	d-ribulose-5-phosphate 3 epimerase	c
					MHP7448_0558	742876c	742876	743568c	743568		hypothetical protein	c	t_287
TU_96				wf_197	MHP7448_0569	757431	757431	757679	757679	261	hypothetical protein
					MHP7448_0570	757940	757940	758608	758608		hypothetical protein
TU_97				wf_493	fba-1	761487c	761487	762308c	762308	9	fructose-bisphosphate aldolase	c
					MHP7448_0574	762317c	762317	764026c	764026	97	PTS system, N-acetylglucosamine-specific II ABC component	c
					nagB	764123c	764123	764887c	764887		glucosamine-6-phosphate deaminase	c			a_356
TU_98			a_357	wf_202	rpsD	765255	765255	765872	765872	114	30S ribosomal protein S4		t_295	w_086
					rpiB	765986	765986	766420	766420	0	ribose-5-phosphate isomerase B
				wf_203	fpg	766420	766420	767247	767247		formamidopyrimidine-DNA glycosylase
TU_99		w_199			MHP7448_0579	767360c	767360	768031c	768031	27	hypothetical protein	c
					mnuA	768058c	768058	769191c	769191	22	membrane nuclease, lipoprotein	c
					MHP7448_0581	769213c	769213	770097c	770097	3	5'-3' exonuclease	c
					dnaE	770100c	770100	773069c	773069	26	DNA polymerase III DnaE	c			a_358
					rbfA	773095c	773095	773424c	773424	12	ribosome-binding factor A	c
					infB	773436c	773436	775235c	775235	-33	translation initiation factor IF-2	c
					MHP7448_0585	775202c	775202	775492c	775492	10	hypothetical protein	c
					nusA	775502c	775502	777355c	777355		transcription elongation factor NusA	c
TU_100				wf_496	glpD	779974c	779974	781119c	781119	491	glycerol-3-phosphate dehydrogenase	c
					thrS	781610c	781610	783349c	783349	4	threonyl-tRNA synthetase	c
					trpS	783353c	783353	784339c	784339		tryptophanyl-tRNA synthetase	c
									809798
TU_101	t_306	w_092	a_383		MHP7448_0591	784397	784397	784759	784759	13	PTS system glucose-specific enzyme IIB component
					MHP7448_0592	784772	784772	787996	787996	-10	ATP binding protein
					rnhB	787986	787986	788729	788729	38	ribonuclease HII
					MHP7448_0594	788767	788767	789015	789015	8	hypothetical protein
					pgm	789023	789023	790540	790540	163	phosphoglyceromutase
					MHP7448_0596	790703	790703	792094	792094	56	hypothetical protein		t_297
					MHP7448_0597	792150	792150	793856	793856	320	hypothetical protein			w_087
					MHP7448_0598	794176	794176	795861	795861	168	hypothetical protein
					MHP7448_0599	796029	796029	797552	797552	53	hypothetical protein
					MHP7448_0600	797605	797605	799311	799311	166	hypothetical protein
					MHP7448_r1	799477	799477	799662	799662	15	5S ribosomal RNA
					MHP7448_0601	799677	799677	800546	800546	5	hypothetical protein
					MHP7448_0602	800551	800551	801339	801339	51	hypothetical protein
					ppa	801390	801390	801947	801947	266	inorganic pyrophosphatase		t_298	w_088	a_372
					xylF	802213	802213	803556	803556	165	ABC transporter xylose-binding lipoprotein		t_299	w_089	a_374
															a_376
					MHP7448_0605	803721	803721	805232	805232	3	putative sugar ABC transporter ATP-binding protein
					MHP7448_0606	805235	805235	806947	806947	6	ABC transporter protein
					MHP7448_0607	806953	806953	807858	807858	59	sugar ABC transporter permease protein
					tdk	807917	807917	808471	808471	69	thymidine kinase		t_300
					MHP7448_t28	808540	808540	808613	808613	97	tRNA-Gly			w_090
					ptsH	808710	808710	808979	808979	199	phosphocarrier protein HPr		t_302	w_091	a_379
													t_303
													t_304		a_381
					MHP7448_0610	809178	809178	809798	809798		hypothetical protein
TU_102	t_305	w_200	a_382		MHP7448_0611	810129c	810129	812507c	812507	102	hypothetical protein	c
					MHP7448_0612	812609c	812609	814699c	814699	268	hypothetical protein	c
					MHP7448_0613	814967c	814967	815629c	815629	5	hypothetical protein	c
					ddem	815634c	815634	816815c	816815	131	cytosine specific DNA methyltransferase	c
					MHP7448_0615	816946c	816946	817365c	817365	7	hypothetical protein	c
					rpoC	817372c	817372	821610c	821610	57	DNA-directed RNA polymerase subunit beta'	c
					rpoB	821667c	821667	825329c	825329	207	DNA-directed RNA polymerase subunit beta	c
					rplL	825536c	825536	825901c	825901	12	50S ribosomal protein L7/L12	c	t_307	w_201
					rplJ	825913c	825913	826410c	826410		50S ribosomal protein L10	c
TU_103				wf_215	MHP7448_0620	826798	826798	829338	829338	62	hypothetical protein
					MHP7448_0621	829400	829400	831820	831820		lipoprotein
TU_104					MHP7448_0623	834159	834159	835772	835772	41	ABC transporter ATP-binding - Pr1
					MHP7448_0624	835813	835813	837396	837396		ABC transporter ATP-binding protein - Pr2
TU_105		w_093	a_391		MHP7448_0627	840849	840849	842444	842444	9	ABC transporter ATP-binding - Pr1-like
					MHP7448_0628	842453	842453	844072	844072		ABC transporter ATP-binding - Pr2 - like
									847778
TU_106					MHP7448_0629	844160c	844160	845968c	845968	62	hypothetical protein	c
					MHP7448_0630	846030c	846030	847778c	847778		5'-nucleotidase precursor	c	t_310	w_204	a_392
									853434
TU_107		w_094			plsC	848527	848527	849264	849264	30	1-acyl-sn-glycerol-3-phosphate acyltransferase
					scpA	849294	849294	850013	850013	2	segregation and condensation protein A
					scpB	850015	850015	850590	850590	58	segregation and condensation protein B
					MHP7448_0634	850648	850648	853434	853434		hypothetical protein
									868475
TU_108		w_206			nusG	856879c	856879	857451c	857451	257	transcription antitination protein NusG	c
					rpmG	857708c	857708	857848c	857848	51	50S ribosomal protein L33	c		w_207
														w_208
														w_209
														w_210
					MHP7448_0639	857899c	857899	858453c	858453	12	hypothetical protein	c
					MHP7448_0640	858465c	858465	859166c	859166	34	tRNA/rRNA methyltransferase	c
					cysS	859200c	859200	860405c	860405	-4	cysteinyl-tRNA synthetase	c
					MHP7448_0642	860401c	860401	861063c	861063	5	hypothetical protein	c
					MHP7448_0643	861068c	861068	862300c	862300	0	hemolysin C	c
					dnaB	862300c	862300	863691c	863691	-7	replicative DNA helicase	c
					rplI	863684c	863684	864121c	864121	-19	50S ribosomal protein L9	c
					MHP7448_0646	864102c	864102	866099c	866099	4	hypothetical protein	c
					leuS	866103c	866103	868475c	868475		leucyl-tRNA synthetase	c
									871547
TU_109		w_095			uvrB	868683	868683	870662	870662	22	excinuclease ABC subunit B
		w_096
		w_097
		w_098			MHP7448_0649	870684	870684	871547	871547		hypothetical protein
									874735
TU_110	t_313	w_211			MHP7448_t30	871588c	871588	871664c	871664	71	tRNA-Ile	c
					rpsI	871735c	871735	872133c	872133	4	30S ribosomal protein S9	c
					rplM	872137c	872137	872571c	872571	142	50S ribosomal protein L13	c
					ksgA	872713c	872713	873465c	873465	8	dimethyladenosine transferase	c	t_314	w_212
													t_315
					MHP7448_0653	873473c	873473	874735c	874735		hypothetical protein	c
									886272
TU_111	t_323		a_414	wf_227	prsA	874822	874822	875808	875808	23	ribose-phosphate pyrophosphokinase
					gidB	875831	875831	876439	876439	134	16S rRNA methyltransferase GidB
					MHP7448_0656	876573	876573	878456	878456	199	prolipoprotein p65		t_218	w_099	a_411
													t_219	w_100
													t_220	w_101
					MHP7448_0657	878655	878655	881594	881594	122	ABC transporter ATP-binding protein P115-like
					rpmG	881716	881716	881868	881868	2	50S ribosomal protein L33
					pepP	881870	881870	882907	882907	36	XAA-Pro aminopeptidase
					MHP7448_0660	882943	882943	884646	884646	55	hypothetical protein
					MHP7448_0661	884701	884701	886272	886272		hypothetical protein
TU_112	t_324	w_213	a_413		MHP7448_0662	886722c	886722	890258c	890258	134	hypothetical protein	c
					MHP7448_0663	890392c	890392	894372c	894372		adhesin like-protein P146	c		w_214
TU_113	t_325	w_102	a_425		MHP7448_0664	894932	894932	896536	896536	-12	ABC transporter ATP-binding - Pr1
	t_326				MHP7448_0665
	t_327	w_103				896524	896524	898137	898137		ABC transporter ATP-binding - Pr2 - like
TU_114	t_328	w_215	a_424		MHP7448_r2	898439c	898439	901340c	901340	484	23S ribosomal RNA	c
		w_216			MHP7448_r3									w_219
		w_217	a_426
		w_218				901824c	901824	903360c	903360		16S ribosomal RNA	c
TU_115					MHP7448_0666	903367	903367	903612	903612	296	hypothetical protein		t_330	w_104
														w_105
					MHP7448_0667	903908	903908	904522	904522	41	hypothetical protein
					greA	904563	904563	905045	905045	69	transcription elongation factor
					MHP7448_0669	905114	905114	906607	906607	81	hypothetical protein
					MHP7448_0670	906688	906688	907653	907653	13	hypothetical protein
					MHP7448_0671	907666	907666	909579	909579	11	hypothetical protein				a_431
					valS	909590	909590	912058	912058		valyl-tRNA synthetase
TU_116	t_332	w_222			MHP7448_0674	914007c	914007	915008c	915008	56	hypothetical protein	c
					MHP7448_0675	915064c	915064	917682c	917682	79	hypothetical protein	c
					MHP7448_0676	917761c	917761	919590c	919590	-10	putative inner membrane protein translocase component YidC	c
					rnpA	919580c	919580	919918c	919918	18	ribonuclease P protein component	c		a_437
					rpmH	919936c	919936	920079c	920079		50S ribosomal protein L34	c
